# Supplementary material for: De novo sequencing and analysis of the Ulva linza transcriptome to discover putative mechanisms associated with its successful colonization of coastal ecosystems
Source: BMC Genomics. 2012 Oct 25;13:565. doi: 10.1186/1471-2164-13-565 (PMC3532339; doi:10.1186/1471-2164-13-565)
Supplement: Additional file 1 — Table S1. Annotation of Ulva genes occurring in Chlamydomonas reinhardtii, but not in Ostreococcus tauri. [file 1471-2164-13-565-S1.xml]

<?xml version="1.0"?>
<?mso-application progid="Excel.Sheet"?>
<Workbook xmlns="urn:schemas-microsoft-com:office:spreadsheet"
 xmlns:o="urn:schemas-microsoft-com:office:office"
 xmlns:x="urn:schemas-microsoft-com:office:excel"
 xmlns:ss="urn:schemas-microsoft-com:office:spreadsheet"
 xmlns:html="http://www.w3.org/TR/REC-html40">
 <DocumentProperties xmlns="urn:schemas-microsoft-com:office:office">
  <LastAuthor>User</LastAuthor>
  <Created>2012-07-27T00:48:01Z</Created>
  <Version>11.9999</Version>
 </DocumentProperties>
 <ExcelWorkbook xmlns="urn:schemas-microsoft-com:office:excel">
  <WindowHeight>12375</WindowHeight>
  <WindowWidth>18180</WindowWidth>
  <WindowTopX>480</WindowTopX>
  <WindowTopY>60</WindowTopY>
  <ProtectStructure>False</ProtectStructure>
  <ProtectWindows>False</ProtectWindows>
 </ExcelWorkbook>
 <Styles>
  <Style ss:ID="Default" ss:Name="Normal">
   <Alignment ss:Vertical="Center"/>
   <Borders/>
   <Font ss:FontName="宋体" x:CharSet="134" ss:Size="12"/>
   <Interior/>
   <NumberFormat/>
   <Protection/>
  </Style>
  <Style ss:ID="s21">
   <NumberFormat/>
  </Style>
 </Styles>
 <Worksheet ss:Name="454Isotigs.uniq">
  <Table ss:ExpandedColumnCount="11" ss:ExpandedRowCount="5206" x:FullColumns="1"
   x:FullRows="1" ss:DefaultColumnWidth="54" ss:DefaultRowHeight="14.25">
   <Column ss:AutoFitWidth="0" ss:Width="228"/>
   <Column ss:AutoFitWidth="0" ss:Width="48.75"/>
   <Row ss:AutoFitHeight="0">
    <Cell><Data ss:Type="String">Additional file 1 Table S1. Annotation of Ulva genes occurring in Chlamydomonas reinhardtii, but not in Ostreococcus tauri.</Data></Cell>
   </Row>
   <Row ss:AutoFitHeight="0">
    <Cell><Data ss:Type="String">geneID</Data></Cell>
    <Cell ss:Index="3"><Data ss:Type="String">geneLength</Data></Cell>
    <Cell><Data ss:Type="String">geneCov</Data></Cell>
    <Cell><Data ss:Type="String">hitLength</Data></Cell>
    <Cell><Data ss:Type="String">hitStart</Data></Cell>
    <Cell><Data ss:Type="String">hitEnd</Data></Cell>
    <Cell><Data ss:Type="String">hitCov</Data></Cell>
    <Cell><Data ss:Type="String">identity</Data></Cell>
    <Cell><Data ss:Type="String">hitID</Data></Cell>
    <Cell><Data ss:Type="String">hitDesc</Data></Cell>
   </Row>
   <Row ss:AutoFitHeight="0">
    <Cell><Data ss:Type="String">isotig10737_80_241_+2_162_53_2           </Data></Cell>
    <Cell><Data ss:Type="Number">2</Data></Cell>
   </Row>
   <Row ss:AutoFitHeight="0">
    <Cell><Data ss:Type="String">isotig10737_80_241_+2_162_53_2</Data></Cell>
    <Cell><Data ss:Type="Number">1</Data></Cell>
    <Cell><Data ss:Type="Number">53</Data></Cell>
    <Cell><Data ss:Type="Number">0.88679245299999998</Data></Cell>
    <Cell><Data ss:Type="Number">390</Data></Cell>
    <Cell><Data ss:Type="Number">9</Data></Cell>
    <Cell><Data ss:Type="Number">55</Data></Cell>
    <Cell><Data ss:Type="Number">0.12051282100000001</Data></Cell>
    <Cell><Data ss:Type="Number">55.319148939999998</Data></Cell>
    <Cell><Data ss:Type="String">gb|ACF88199.1|</Data></Cell>
    <Cell><Data ss:Type="String">unknown [Zea mays]</Data></Cell>
   </Row>
   <Row ss:AutoFitHeight="0">
    <Cell><Data ss:Type="String">isotig10718_131_310_-3_180_59_0          </Data></Cell>
    <Cell><Data ss:Type="Number">2</Data></Cell>
   </Row>
   <Row ss:AutoFitHeight="0">
    <Cell><Data ss:Type="String">isotig10718_131_310_-3_180_59_0</Data></Cell>
    <Cell><Data ss:Type="Number">1</Data></Cell>
    <Cell><Data ss:Type="Number">59</Data></Cell>
    <Cell><Data ss:Type="Number">0.98305084700000001</Data></Cell>
    <Cell><Data ss:Type="Number">517</Data></Cell>
    <Cell><Data ss:Type="Number">421</Data></Cell>
    <Cell><Data ss:Type="Number">478</Data></Cell>
    <Cell><Data ss:Type="Number">0.11218568700000001</Data></Cell>
    <Cell><Data ss:Type="Number">51.724137929999998</Data></Cell>
    <Cell><Data ss:Type="String">gb|EGB08630.1|</Data></Cell>
    <Cell><Data ss:Type="String">hypothetical protein AURANDRAFT_821 [Aureococcus anophagefferens]</Data></Cell>
   </Row>
   <Row ss:AutoFitHeight="0">
    <Cell><Data ss:Type="String">isotig10706_1_339_-2_339_113_0           </Data></Cell>
    <Cell><Data ss:Type="Number">2</Data></Cell>
   </Row>
   <Row ss:AutoFitHeight="0">
    <Cell><Data ss:Type="String">isotig10706_1_339_-2_339_113_0</Data></Cell>
    <Cell><Data ss:Type="Number">1</Data></Cell>
    <Cell><Data ss:Type="Number">113</Data></Cell>
    <Cell><Data ss:Type="Number">1</Data></Cell>
    <Cell><Data ss:Type="Number">517</Data></Cell>
    <Cell><Data ss:Type="Number">394</Data></Cell>
    <Cell><Data ss:Type="Number">506</Data></Cell>
    <Cell><Data ss:Type="Number">0.218568665</Data></Cell>
    <Cell><Data ss:Type="Number">54.867256640000001</Data></Cell>
    <Cell><Data ss:Type="String">gb|EGB08630.1|</Data></Cell>
    <Cell><Data ss:Type="String">hypothetical protein AURANDRAFT_821 [Aureococcus anophagefferens]</Data></Cell>
   </Row>
   <Row ss:AutoFitHeight="0">
    <Cell><Data ss:Type="String">isotig10693_2_166_-2_165_55_1            </Data></Cell>
    <Cell><Data ss:Type="Number">2</Data></Cell>
   </Row>
   <Row ss:AutoFitHeight="0">
    <Cell><Data ss:Type="String">isotig10693_2_166_-2_165_55_1</Data></Cell>
    <Cell><Data ss:Type="Number">1</Data></Cell>
    <Cell><Data ss:Type="Number">55</Data></Cell>
    <Cell><Data ss:Type="Number">0.78181818199999997</Data></Cell>
    <Cell><Data ss:Type="Number">553</Data></Cell>
    <Cell><Data ss:Type="Number">34</Data></Cell>
    <Cell><Data ss:Type="Number">76</Data></Cell>
    <Cell><Data ss:Type="Number">7.7757684999999993E-2</Data></Cell>
    <Cell><Data ss:Type="Number">62.79069767</Data></Cell>
    <Cell><Data ss:Type="String">ref|ZP_01865524.1|</Data></Cell>
    <Cell><Data ss:Type="String">hydroxylamine reductase [Vibrio shilonii AK1]</Data></Cell>
   </Row>
   <Row ss:AutoFitHeight="0">
    <Cell><Data ss:Type="String">isotig10691_2_106_-1_105_35_3            </Data></Cell>
    <Cell><Data ss:Type="Number">2</Data></Cell>
   </Row>
   <Row ss:AutoFitHeight="0">
    <Cell><Data ss:Type="String">isotig10691_2_106_-1_105_35_3</Data></Cell>
    <Cell><Data ss:Type="Number">1</Data></Cell>
    <Cell><Data ss:Type="Number">35</Data></Cell>
    <Cell><Data ss:Type="Number">0.85714285700000004</Data></Cell>
    <Cell><Data ss:Type="Number">320</Data></Cell>
    <Cell><Data ss:Type="Number">288</Data></Cell>
    <Cell><Data ss:Type="Number">317</Data></Cell>
    <Cell><Data ss:Type="Number">9.375E-2</Data></Cell>
    <Cell><Data ss:Type="Number">66.666666669999998</Data></Cell>
    <Cell><Data ss:Type="String">ref|YP_003442061.1|</Data></Cell>
    <Cell><Data ss:Type="String">proline iminopeptidase [Allochromatium vinosum DSM 180]</Data></Cell>
   </Row>
   <Row ss:AutoFitHeight="0">
    <Cell><Data ss:Type="String">isotig10679_98_430_+2_333_111_1          </Data></Cell>
    <Cell><Data ss:Type="Number">2</Data></Cell>
   </Row>
   <Row ss:AutoFitHeight="0">
    <Cell><Data ss:Type="String">isotig10679_98_430_+2_333_111_1</Data></Cell>
    <Cell><Data ss:Type="Number">1</Data></Cell>
    <Cell><Data ss:Type="Number">111</Data></Cell>
    <Cell><Data ss:Type="Number">0.594594595</Data></Cell>
    <Cell><Data ss:Type="Number">718</Data></Cell>
    <Cell><Data ss:Type="Number">30</Data></Cell>
    <Cell><Data ss:Type="Number">98</Data></Cell>
    <Cell><Data ss:Type="Number">9.6100278999999997E-2</Data></Cell>
    <Cell><Data ss:Type="Number">42.028985509999998</Data></Cell>
    <Cell><Data ss:Type="String">ref|XP_002265202.1|</Data></Cell>
    <Cell><Data ss:Type="String">PREDICTED: hypothetical protein [Vitis vinifera]</Data></Cell>
   </Row>
   <Row ss:AutoFitHeight="0">
    <Cell><Data ss:Type="String">isotig10676_1_174_-1_174_58_3            </Data></Cell>
    <Cell><Data ss:Type="Number">2</Data></Cell>
   </Row>
   <Row ss:AutoFitHeight="0">
    <Cell><Data ss:Type="String">isotig10676_1_174_-1_174_58_3</Data></Cell>
    <Cell><Data ss:Type="Number">1</Data></Cell>
    <Cell><Data ss:Type="Number">58</Data></Cell>
    <Cell><Data ss:Type="Number">0.86206896600000005</Data></Cell>
    <Cell><Data ss:Type="Number">491</Data></Cell>
    <Cell><Data ss:Type="Number">430</Data></Cell>
    <Cell><Data ss:Type="Number">479</Data></Cell>
    <Cell><Data ss:Type="Number">0.101832994</Data></Cell>
    <Cell><Data ss:Type="Number">44</Data></Cell>
    <Cell><Data ss:Type="String">gb|EEE21310.1|</Data></Cell>
    <Cell><Data ss:Type="String">tubulin epsilon chain, putative [Toxoplasma gondii GT1]</Data></Cell>
   </Row>
   <Row ss:AutoFitHeight="0">
    <Cell><Data ss:Type="String">isotig10675_128_439_+2_312_104_4         </Data></Cell>
    <Cell><Data ss:Type="Number">2</Data></Cell>
   </Row>
   <Row ss:AutoFitHeight="0">
    <Cell><Data ss:Type="String">isotig10675_128_439_+2_312_104_4</Data></Cell>
    <Cell><Data ss:Type="Number">1</Data></Cell>
    <Cell><Data ss:Type="Number">104</Data></Cell>
    <Cell><Data ss:Type="Number">0.86538461499999997</Data></Cell>
    <Cell><Data ss:Type="Number">115</Data></Cell>
    <Cell><Data ss:Type="Number">3</Data></Cell>
    <Cell><Data ss:Type="Number">92</Data></Cell>
    <Cell><Data ss:Type="Number">0.78260869600000005</Data></Cell>
    <Cell><Data ss:Type="Number">47.826086959999998</Data></Cell>
    <Cell><Data ss:Type="String">gb|ABK26260.1|</Data></Cell>
    <Cell><Data ss:Type="String">unknown [Picea sitchensis]</Data></Cell>
   </Row>
   <Row ss:AutoFitHeight="0">
    <Cell><Data ss:Type="String">isotig10651_6_461_+3_456_152_1           </Data></Cell>
    <Cell><Data ss:Type="Number">2</Data></Cell>
   </Row>
   <Row ss:AutoFitHeight="0">
    <Cell><Data ss:Type="String">isotig10651_6_461_+3_456_152_1</Data></Cell>
    <Cell><Data ss:Type="Number">1</Data></Cell>
    <Cell><Data ss:Type="Number">152</Data></Cell>
    <Cell><Data ss:Type="Number">0.59210526299999999</Data></Cell>
    <Cell><Data ss:Type="Number">425</Data></Cell>
    <Cell><Data ss:Type="Number">58</Data></Cell>
    <Cell><Data ss:Type="Number">148</Data></Cell>
    <Cell><Data ss:Type="Number">0.21411764699999999</Data></Cell>
    <Cell><Data ss:Type="Number">48.351648349999998</Data></Cell>
    <Cell><Data ss:Type="String">dbj|BAB11404.1|</Data></Cell>
    <Cell><Data ss:Type="String">unnamed protein product [Arabidopsis thaliana]</Data></Cell>
   </Row>
   <Row ss:AutoFitHeight="0">
    <Cell><Data ss:Type="String">isotig10634_56_469_+2_414_138_10         </Data></Cell>
    <Cell><Data ss:Type="Number">2</Data></Cell>
   </Row>
   <Row ss:AutoFitHeight="0">
    <Cell><Data ss:Type="String">isotig10634_56_469_+2_414_138_10</Data></Cell>
    <Cell><Data ss:Type="Number">1</Data></Cell>
    <Cell><Data ss:Type="Number">138</Data></Cell>
    <Cell><Data ss:Type="Number">0.97826086999999995</Data></Cell>
    <Cell><Data ss:Type="Number">536</Data></Cell>
    <Cell><Data ss:Type="Number">111</Data></Cell>
    <Cell><Data ss:Type="Number">244</Data></Cell>
    <Cell><Data ss:Type="Number">0.25</Data></Cell>
    <Cell><Data ss:Type="Number">47.794117649999997</Data></Cell>
    <Cell><Data ss:Type="String">gb|EFN55108.1|</Data></Cell>
    <Cell><Data ss:Type="String">hypothetical protein CHLNCDRAFT_35872 [Chlorella variabilis]</Data></Cell>
   </Row>
   <Row ss:AutoFitHeight="0">
    <Cell><Data ss:Type="String">isotig10600_154_483_+1_330_110_2         </Data></Cell>
    <Cell><Data ss:Type="Number">2</Data></Cell>
   </Row>
   <Row ss:AutoFitHeight="0">
    <Cell><Data ss:Type="String">isotig10600_154_483_+1_330_110_2</Data></Cell>
    <Cell><Data ss:Type="Number">1</Data></Cell>
    <Cell><Data ss:Type="Number">110</Data></Cell>
    <Cell><Data ss:Type="Number">0.35454545500000001</Data></Cell>
    <Cell><Data ss:Type="Number">743</Data></Cell>
    <Cell><Data ss:Type="Number">437</Data></Cell>
    <Cell><Data ss:Type="Number">475</Data></Cell>
    <Cell><Data ss:Type="Number">5.2489906000000003E-2</Data></Cell>
    <Cell><Data ss:Type="Number">64.102564099999995</Data></Cell>
    <Cell><Data ss:Type="String">ref|XP_002110176.1|</Data></Cell>
    <Cell><Data ss:Type="String">hypothetical protein TRIADDRAFT_21116 [Trichoplax adhaerens]</Data></Cell>
   </Row>
   <Row ss:AutoFitHeight="0">
    <Cell><Data ss:Type="String">isotig10591_166_483_+1_318_106_1         </Data></Cell>
    <Cell><Data ss:Type="Number">2</Data></Cell>
   </Row>
   <Row ss:AutoFitHeight="0">
    <Cell><Data ss:Type="String">isotig10591_166_483_+1_318_106_1</Data></Cell>
    <Cell><Data ss:Type="Number">1</Data></Cell>
    <Cell><Data ss:Type="Number">106</Data></Cell>
    <Cell><Data ss:Type="Number">0.52830188700000003</Data></Cell>
    <Cell><Data ss:Type="Number">1052</Data></Cell>
    <Cell><Data ss:Type="Number">4</Data></Cell>
    <Cell><Data ss:Type="Number">59</Data></Cell>
    <Cell><Data ss:Type="Number">5.3231938999999999E-2</Data></Cell>
    <Cell><Data ss:Type="Number">42.10526316</Data></Cell>
    <Cell><Data ss:Type="String">ref|XP_002111381.1|</Data></Cell>
    <Cell><Data ss:Type="String">hypothetical protein TRIADDRAFT_24207 [Trichoplax adhaerens]</Data></Cell>
   </Row>
   <Row ss:AutoFitHeight="0">
    <Cell><Data ss:Type="String">isotig10587_94_486_+1_393_131_2          </Data></Cell>
    <Cell><Data ss:Type="Number">2</Data></Cell>
   </Row>
   <Row ss:AutoFitHeight="0">
    <Cell><Data ss:Type="String">isotig10587_94_486_+1_393_131_2</Data></Cell>
    <Cell><Data ss:Type="Number">1</Data></Cell>
    <Cell><Data ss:Type="Number">131</Data></Cell>
    <Cell><Data ss:Type="Number">0.63358778599999999</Data></Cell>
    <Cell><Data ss:Type="Number">196</Data></Cell>
    <Cell><Data ss:Type="Number">17</Data></Cell>
    <Cell><Data ss:Type="Number">99</Data></Cell>
    <Cell><Data ss:Type="Number">0.423469388</Data></Cell>
    <Cell><Data ss:Type="Number">54.117647060000003</Data></Cell>
    <Cell><Data ss:Type="String">gb|EFN53138.1|</Data></Cell>
    <Cell><Data ss:Type="String">hypothetical protein CHLNCDRAFT_137518 [Chlorella variabilis]</Data></Cell>
   </Row>
   <Row ss:AutoFitHeight="0">
    <Cell><Data ss:Type="String">isotig10579_151_489_+1_339_113_4         </Data></Cell>
    <Cell><Data ss:Type="Number">2</Data></Cell>
   </Row>
   <Row ss:AutoFitHeight="0">
    <Cell><Data ss:Type="String">isotig10579_151_489_+1_339_113_4</Data></Cell>
    <Cell><Data ss:Type="Number">1</Data></Cell>
    <Cell><Data ss:Type="Number">113</Data></Cell>
    <Cell><Data ss:Type="Number">0.51327433600000005</Data></Cell>
    <Cell><Data ss:Type="Number">162</Data></Cell>
    <Cell><Data ss:Type="Number">7</Data></Cell>
    <Cell><Data ss:Type="Number">62</Data></Cell>
    <Cell><Data ss:Type="Number">0.34567901200000001</Data></Cell>
    <Cell><Data ss:Type="Number">62.068965519999999</Data></Cell>
    <Cell><Data ss:Type="String">ref|ZP_05031690.1|</Data></Cell>
    <Cell><Data ss:Type="String">hydrolase, NUDIX family, putative [Brevundimonas sp. BAL3]</Data></Cell>
   </Row>
   <Row ss:AutoFitHeight="0">
    <Cell><Data ss:Type="String">isotig10547_80_388_-3_309_102_2          </Data></Cell>
    <Cell><Data ss:Type="Number">2</Data></Cell>
   </Row>
   <Row ss:AutoFitHeight="0">
    <Cell><Data ss:Type="String">isotig10547_80_388_-3_309_102_2</Data></Cell>
    <Cell><Data ss:Type="Number">1</Data></Cell>
    <Cell><Data ss:Type="Number">102</Data></Cell>
    <Cell><Data ss:Type="Number">0.63725490200000001</Data></Cell>
    <Cell><Data ss:Type="Number">65</Data></Cell>
    <Cell><Data ss:Type="Number">1</Data></Cell>
    <Cell><Data ss:Type="Number">65</Data></Cell>
    <Cell><Data ss:Type="Number">1</Data></Cell>
    <Cell><Data ss:Type="Number">60</Data></Cell>
    <Cell><Data ss:Type="String">gb|EFN51016.1|</Data></Cell>
    <Cell><Data ss:Type="String">hypothetical protein CHLNCDRAFT_28458 [Chlorella variabilis]</Data></Cell>
   </Row>
   <Row ss:AutoFitHeight="0">
    <Cell><Data ss:Type="String">isotig10541_3_296_-3_294_98_5            </Data></Cell>
    <Cell><Data ss:Type="Number">2</Data></Cell>
   </Row>
   <Row ss:AutoFitHeight="0">
    <Cell><Data ss:Type="String">isotig10541_3_296_-3_294_98_5</Data></Cell>
    <Cell><Data ss:Type="Number">1</Data></Cell>
    <Cell><Data ss:Type="Number">98</Data></Cell>
    <Cell><Data ss:Type="Number">0.56122448999999996</Data></Cell>
    <Cell><Data ss:Type="Number">206</Data></Cell>
    <Cell><Data ss:Type="Number">4</Data></Cell>
    <Cell><Data ss:Type="Number">61</Data></Cell>
    <Cell><Data ss:Type="Number">0.28155339800000001</Data></Cell>
    <Cell><Data ss:Type="Number">55.17241379</Data></Cell>
    <Cell><Data ss:Type="String">ref|XP_001692576.1|</Data></Cell>
    <Cell><Data ss:Type="String">predicted protein [Chlamydomonas reinhardtii]</Data></Cell>
   </Row>
   <Row ss:AutoFitHeight="0">
    <Cell><Data ss:Type="String">isotig10540_3_425_-3_423_141_2           </Data></Cell>
    <Cell><Data ss:Type="Number">2</Data></Cell>
   </Row>
   <Row ss:AutoFitHeight="0">
    <Cell><Data ss:Type="String">isotig10540_3_425_-3_423_141_2</Data></Cell>
    <Cell><Data ss:Type="Number">1</Data></Cell>
    <Cell><Data ss:Type="Number">141</Data></Cell>
    <Cell><Data ss:Type="Number">0.283687943</Data></Cell>
    <Cell><Data ss:Type="Number">329</Data></Cell>
    <Cell><Data ss:Type="Number">110</Data></Cell>
    <Cell><Data ss:Type="Number">159</Data></Cell>
    <Cell><Data ss:Type="Number">0.151975684</Data></Cell>
    <Cell><Data ss:Type="Number">42</Data></Cell>
    <Cell><Data ss:Type="String">gb|EFN52274.1|</Data></Cell>
    <Cell><Data ss:Type="String">hypothetical protein CHLNCDRAFT_58960 [Chlorella variabilis]</Data></Cell>
   </Row>
   <Row ss:AutoFitHeight="0">
    <Cell><Data ss:Type="String">isotig10507_54_413_-1_360_119_4          </Data></Cell>
    <Cell><Data ss:Type="Number">2</Data></Cell>
   </Row>
   <Row ss:AutoFitHeight="0">
    <Cell><Data ss:Type="String">isotig10507_54_413_-1_360_119_4</Data></Cell>
    <Cell><Data ss:Type="Number">1</Data></Cell>
    <Cell><Data ss:Type="Number">119</Data></Cell>
    <Cell><Data ss:Type="Number">0.99159663899999995</Data></Cell>
    <Cell><Data ss:Type="Number">287</Data></Cell>
    <Cell><Data ss:Type="Number">162</Data></Cell>
    <Cell><Data ss:Type="Number">279</Data></Cell>
    <Cell><Data ss:Type="Number">0.411149826</Data></Cell>
    <Cell><Data ss:Type="Number">54.237288139999997</Data></Cell>
    <Cell><Data ss:Type="String">gb|EFN54182.1|</Data></Cell>
    <Cell><Data ss:Type="String">hypothetical protein CHLNCDRAFT_36060 [Chlorella variabilis]</Data></Cell>
   </Row>
   <Row ss:AutoFitHeight="0">
    <Cell><Data ss:Type="String">isotig10487_3_476_-1_474_158_8           </Data></Cell>
    <Cell><Data ss:Type="Number">2</Data></Cell>
   </Row>
   <Row ss:AutoFitHeight="0">
    <Cell><Data ss:Type="String">isotig10487_3_476_-1_474_158_8</Data></Cell>
    <Cell><Data ss:Type="Number">1</Data></Cell>
    <Cell><Data ss:Type="Number">158</Data></Cell>
    <Cell><Data ss:Type="Number">0.87974683499999995</Data></Cell>
    <Cell><Data ss:Type="Number">175</Data></Cell>
    <Cell><Data ss:Type="Number">12</Data></Cell>
    <Cell><Data ss:Type="Number">145</Data></Cell>
    <Cell><Data ss:Type="Number">0.76571428600000002</Data></Cell>
    <Cell><Data ss:Type="Number">41.726618709999997</Data></Cell>
    <Cell><Data ss:Type="String">ref|XP_001696099.1|</Data></Cell>
    <Cell><Data ss:Type="String">hypothetical protein CHLREDRAFT_104798 [Chlamydomonas reinhardtii]</Data></Cell>
   </Row>
   <Row ss:AutoFitHeight="0">
    <Cell><Data ss:Type="String">isotig10486_229_336_-3_108_35_2          </Data></Cell>
    <Cell><Data ss:Type="Number">2</Data></Cell>
   </Row>
   <Row ss:AutoFitHeight="0">
    <Cell><Data ss:Type="String">isotig10486_229_336_-3_108_35_2</Data></Cell>
    <Cell><Data ss:Type="Number">1</Data></Cell>
    <Cell><Data ss:Type="Number">35</Data></Cell>
    <Cell><Data ss:Type="Number">0.94285714300000001</Data></Cell>
    <Cell><Data ss:Type="Number">208</Data></Cell>
    <Cell><Data ss:Type="Number">139</Data></Cell>
    <Cell><Data ss:Type="Number">171</Data></Cell>
    <Cell><Data ss:Type="Number">0.15865384599999999</Data></Cell>
    <Cell><Data ss:Type="Number">51.515151520000003</Data></Cell>
    <Cell><Data ss:Type="String">ref|XP_001698961.1|</Data></Cell>
    <Cell><Data ss:Type="String">hypothetical protein CHLREDRAFT_152041 [Chlamydomonas reinhardtii]</Data></Cell>
   </Row>
   <Row ss:AutoFitHeight="0">
    <Cell><Data ss:Type="String">isotig10479_148_510_+1_363_121_5         </Data></Cell>
    <Cell><Data ss:Type="Number">2</Data></Cell>
   </Row>
   <Row ss:AutoFitHeight="0">
    <Cell><Data ss:Type="String">isotig10479_148_510_+1_363_121_5</Data></Cell>
    <Cell><Data ss:Type="Number">1</Data></Cell>
    <Cell><Data ss:Type="Number">121</Data></Cell>
    <Cell><Data ss:Type="Number">0.72727272700000001</Data></Cell>
    <Cell><Data ss:Type="Number">379</Data></Cell>
    <Cell><Data ss:Type="Number">64</Data></Cell>
    <Cell><Data ss:Type="Number">150</Data></Cell>
    <Cell><Data ss:Type="Number">0.22955145099999999</Data></Cell>
    <Cell><Data ss:Type="Number">43.18181818</Data></Cell>
    <Cell><Data ss:Type="String">ref|XP_001696183.1|</Data></Cell>
    <Cell><Data ss:Type="String">gamma-glutamyl hydrolase [Chlamydomonas reinhardtii]</Data></Cell>
   </Row>
   <Row ss:AutoFitHeight="0">
    <Cell><Data ss:Type="String">isotig10474_97_477_+1_381_126_1          </Data></Cell>
    <Cell><Data ss:Type="Number">2</Data></Cell>
   </Row>
   <Row ss:AutoFitHeight="0">
    <Cell><Data ss:Type="String">isotig10474_97_477_+1_381_126_1</Data></Cell>
    <Cell><Data ss:Type="Number">1</Data></Cell>
    <Cell><Data ss:Type="Number">126</Data></Cell>
    <Cell><Data ss:Type="Number">0.86507936500000004</Data></Cell>
    <Cell><Data ss:Type="Number">2200</Data></Cell>
    <Cell><Data ss:Type="Number">57</Data></Cell>
    <Cell><Data ss:Type="Number">165</Data></Cell>
    <Cell><Data ss:Type="Number">4.9545455000000002E-2</Data></Cell>
    <Cell><Data ss:Type="Number">65.454545449999998</Data></Cell>
    <Cell><Data ss:Type="String">ref|XP_002282789.1|</Data></Cell>
    <Cell><Data ss:Type="String">PREDICTED: hypothetical protein [Vitis vinifera]</Data></Cell>
   </Row>
   <Row ss:AutoFitHeight="0">
    <Cell><Data ss:Type="String">isotig10466_197_514_+2_318_106_2         </Data></Cell>
    <Cell><Data ss:Type="Number">2</Data></Cell>
   </Row>
   <Row ss:AutoFitHeight="0">
    <Cell><Data ss:Type="String">isotig10466_197_514_+2_318_106_2</Data></Cell>
    <Cell><Data ss:Type="Number">1</Data></Cell>
    <Cell><Data ss:Type="Number">106</Data></Cell>
    <Cell><Data ss:Type="Number">0.52830188700000003</Data></Cell>
    <Cell><Data ss:Type="Number">3639</Data></Cell>
    <Cell><Data ss:Type="Number">430</Data></Cell>
    <Cell><Data ss:Type="Number">479</Data></Cell>
    <Cell><Data ss:Type="Number">1.3740038E-2</Data></Cell>
    <Cell><Data ss:Type="Number">42.857142860000003</Data></Cell>
    <Cell><Data ss:Type="String">ref|XP_002108288.1|</Data></Cell>
    <Cell><Data ss:Type="String">hypothetical protein TRIADDRAFT_52608 [Trichoplax adhaerens]</Data></Cell>
   </Row>
   <Row ss:AutoFitHeight="0">
    <Cell><Data ss:Type="String">isotig10422_2_502_-1_501_167_1           </Data></Cell>
    <Cell><Data ss:Type="Number">2</Data></Cell>
   </Row>
   <Row ss:AutoFitHeight="0">
    <Cell><Data ss:Type="String">isotig10422_2_502_-1_501_167_1</Data></Cell>
    <Cell><Data ss:Type="Number">1</Data></Cell>
    <Cell><Data ss:Type="Number">167</Data></Cell>
    <Cell><Data ss:Type="Number">0.25748503</Data></Cell>
    <Cell><Data ss:Type="Number">886</Data></Cell>
    <Cell><Data ss:Type="Number">411</Data></Cell>
    <Cell><Data ss:Type="Number">453</Data></Cell>
    <Cell><Data ss:Type="Number">4.8532731000000003E-2</Data></Cell>
    <Cell><Data ss:Type="Number">46.511627910000001</Data></Cell>
    <Cell><Data ss:Type="String">ref|XP_003026602.1|</Data></Cell>
    <Cell><Data ss:Type="String">hypothetical protein SCHCODRAFT_71087 [Schizophyllum commune H4-8]</Data></Cell>
   </Row>
   <Row ss:AutoFitHeight="0">
    <Cell><Data ss:Type="String">isotig10421_1_330_+1_330_109_0           </Data></Cell>
    <Cell><Data ss:Type="Number">2</Data></Cell>
   </Row>
   <Row ss:AutoFitHeight="0">
    <Cell><Data ss:Type="String">isotig10421_1_330_+1_330_109_0</Data></Cell>
    <Cell><Data ss:Type="Number">1</Data></Cell>
    <Cell><Data ss:Type="Number">109</Data></Cell>
    <Cell><Data ss:Type="Number">0.58715596299999995</Data></Cell>
    <Cell><Data ss:Type="Number">289</Data></Cell>
    <Cell><Data ss:Type="Number">159</Data></Cell>
    <Cell><Data ss:Type="Number">224</Data></Cell>
    <Cell><Data ss:Type="Number">0.22837370200000001</Data></Cell>
    <Cell><Data ss:Type="Number">40.909090910000003</Data></Cell>
    <Cell><Data ss:Type="String">ref|XP_001766488.1|</Data></Cell>
    <Cell><Data ss:Type="String">predicted protein [Physcomitrella patens subsp. patens]</Data></Cell>
   </Row>
   <Row ss:AutoFitHeight="0">
    <Cell><Data ss:Type="String">isotig10410_3_521_-1_519_173_7           </Data></Cell>
    <Cell><Data ss:Type="Number">2</Data></Cell>
   </Row>
   <Row ss:AutoFitHeight="0">
    <Cell><Data ss:Type="String">isotig10410_3_521_-1_519_173_7</Data></Cell>
    <Cell><Data ss:Type="Number">1</Data></Cell>
    <Cell><Data ss:Type="Number">173</Data></Cell>
    <Cell><Data ss:Type="Number">0.63583814999999999</Data></Cell>
    <Cell><Data ss:Type="Number">517</Data></Cell>
    <Cell><Data ss:Type="Number">53</Data></Cell>
    <Cell><Data ss:Type="Number">166</Data></Cell>
    <Cell><Data ss:Type="Number">0.220502901</Data></Cell>
    <Cell><Data ss:Type="Number">41.228070180000003</Data></Cell>
    <Cell><Data ss:Type="String">gb|EGB08630.1|</Data></Cell>
    <Cell><Data ss:Type="String">hypothetical protein AURANDRAFT_821 [Aureococcus anophagefferens]</Data></Cell>
   </Row>
   <Row ss:AutoFitHeight="0">
    <Cell><Data ss:Type="String">isotig10408_1_453_-2_453_151_1           </Data></Cell>
    <Cell><Data ss:Type="Number">2</Data></Cell>
   </Row>
   <Row ss:AutoFitHeight="0">
    <Cell><Data ss:Type="String">isotig10408_1_453_-2_453_151_1</Data></Cell>
    <Cell><Data ss:Type="Number">1</Data></Cell>
    <Cell><Data ss:Type="Number">151</Data></Cell>
    <Cell><Data ss:Type="Number">0.54304635800000001</Data></Cell>
    <Cell><Data ss:Type="Number">1067</Data></Cell>
    <Cell><Data ss:Type="Number">976</Data></Cell>
    <Cell><Data ss:Type="Number">1060</Data></Cell>
    <Cell><Data ss:Type="Number">7.9662604999999997E-2</Data></Cell>
    <Cell><Data ss:Type="Number">42.352941180000002</Data></Cell>
    <Cell><Data ss:Type="String">ref|XP_002144445.1|</Data></Cell>
    <Cell><Data ss:Type="String">fungal specific transcription factor, putative [Penicillium marneffei ATCC 18224]</Data></Cell>
   </Row>
   <Row ss:AutoFitHeight="0">
    <Cell><Data ss:Type="String">isotig10369_132_338_-2_207_68_1          </Data></Cell>
    <Cell><Data ss:Type="Number">2</Data></Cell>
   </Row>
   <Row ss:AutoFitHeight="0">
    <Cell><Data ss:Type="String">isotig10369_132_338_-2_207_68_1</Data></Cell>
    <Cell><Data ss:Type="Number">1</Data></Cell>
    <Cell><Data ss:Type="Number">68</Data></Cell>
    <Cell><Data ss:Type="Number">1</Data></Cell>
    <Cell><Data ss:Type="Number">982</Data></Cell>
    <Cell><Data ss:Type="Number">913</Data></Cell>
    <Cell><Data ss:Type="Number">982</Data></Cell>
    <Cell><Data ss:Type="Number">7.1283096000000004E-2</Data></Cell>
    <Cell><Data ss:Type="Number">45.714285709999999</Data></Cell>
    <Cell><Data ss:Type="String">gb|EFN56828.1|</Data></Cell>
    <Cell><Data ss:Type="String">hypothetical protein CHLNCDRAFT_51602 [Chlorella variabilis]</Data></Cell>
   </Row>
   <Row ss:AutoFitHeight="0">
    <Cell><Data ss:Type="String">isotig10324_1_558_-2_558_186_0           </Data></Cell>
    <Cell><Data ss:Type="Number">2</Data></Cell>
   </Row>
   <Row ss:AutoFitHeight="0">
    <Cell><Data ss:Type="String">isotig10324_1_558_-2_558_186_0</Data></Cell>
    <Cell><Data ss:Type="Number">1</Data></Cell>
    <Cell><Data ss:Type="Number">186</Data></Cell>
    <Cell><Data ss:Type="Number">0.42473118300000001</Data></Cell>
    <Cell><Data ss:Type="Number">795</Data></Cell>
    <Cell><Data ss:Type="Number">701</Data></Cell>
    <Cell><Data ss:Type="Number">770</Data></Cell>
    <Cell><Data ss:Type="Number">8.8050314000000005E-2</Data></Cell>
    <Cell><Data ss:Type="Number">40.506329110000003</Data></Cell>
    <Cell><Data ss:Type="String">ref|XP_002609173.1|</Data></Cell>
    <Cell><Data ss:Type="String">hypothetical protein BRAFLDRAFT_92536 [Branchiostoma floridae]</Data></Cell>
   </Row>
   <Row ss:AutoFitHeight="0">
    <Cell><Data ss:Type="String">isotig10317_2_292_-3_291_97_1            </Data></Cell>
    <Cell><Data ss:Type="Number">2</Data></Cell>
   </Row>
   <Row ss:AutoFitHeight="0">
    <Cell><Data ss:Type="String">isotig10317_2_292_-3_291_97_1</Data></Cell>
    <Cell><Data ss:Type="Number">1</Data></Cell>
    <Cell><Data ss:Type="Number">97</Data></Cell>
    <Cell><Data ss:Type="Number">0.52577319600000005</Data></Cell>
    <Cell><Data ss:Type="Number">976</Data></Cell>
    <Cell><Data ss:Type="Number">440</Data></Cell>
    <Cell><Data ss:Type="Number">492</Data></Cell>
    <Cell><Data ss:Type="Number">5.4303279000000003E-2</Data></Cell>
    <Cell><Data ss:Type="Number">47.169811320000001</Data></Cell>
    <Cell><Data ss:Type="String">ref|XP_002957454.1|</Data></Cell>
    <Cell><Data ss:Type="String">hypothetical protein VOLCADRAFT_121628 [Volvox carteri f. nagariensis]</Data></Cell>
   </Row>
   <Row ss:AutoFitHeight="0">
    <Cell><Data ss:Type="String">isotig10297_30_359_+3_330_109_3      </Data></Cell>
    <Cell><Data ss:Type="Number">2</Data></Cell>
   </Row>
   <Row ss:AutoFitHeight="0">
    <Cell><Data ss:Type="String">isotig10293_209_421_-1_213_70_2          </Data></Cell>
    <Cell><Data ss:Type="Number">2</Data></Cell>
   </Row>
   <Row ss:AutoFitHeight="0">
    <Cell><Data ss:Type="String">isotig10293_209_421_-1_213_70_2</Data></Cell>
    <Cell><Data ss:Type="Number">1</Data></Cell>
    <Cell><Data ss:Type="Number">70</Data></Cell>
    <Cell><Data ss:Type="Number">0.94285714300000001</Data></Cell>
    <Cell><Data ss:Type="Number">69</Data></Cell>
    <Cell><Data ss:Type="Number">3</Data></Cell>
    <Cell><Data ss:Type="Number">68</Data></Cell>
    <Cell><Data ss:Type="Number">0.95652173900000004</Data></Cell>
    <Cell><Data ss:Type="Number">68.181818179999993</Data></Cell>
    <Cell><Data ss:Type="String">ref|XP_002322263.1|</Data></Cell>
    <Cell><Data ss:Type="String">predicted protein [Populus trichocarpa]</Data></Cell>
   </Row>
   <Row ss:AutoFitHeight="0">
    <Cell><Data ss:Type="String">isotig10273_6_317_+3_312_103_5           </Data></Cell>
    <Cell><Data ss:Type="Number">2</Data></Cell>
   </Row>
   <Row ss:AutoFitHeight="0">
    <Cell><Data ss:Type="String">isotig10273_6_317_+3_312_103_5</Data></Cell>
    <Cell><Data ss:Type="Number">1</Data></Cell>
    <Cell><Data ss:Type="Number">103</Data></Cell>
    <Cell><Data ss:Type="Number">0.87378640799999996</Data></Cell>
    <Cell><Data ss:Type="Number">264</Data></Cell>
    <Cell><Data ss:Type="Number">175</Data></Cell>
    <Cell><Data ss:Type="Number">264</Data></Cell>
    <Cell><Data ss:Type="Number">0.340909091</Data></Cell>
    <Cell><Data ss:Type="Number">50</Data></Cell>
    <Cell><Data ss:Type="String">ref|XP_002954799.1|</Data></Cell>
    <Cell><Data ss:Type="String">hypothetical protein VOLCADRAFT_44760 [Volvox carteri f. nagariensis]</Data></Cell>
   </Row>
   <Row ss:AutoFitHeight="0">
    <Cell><Data ss:Type="String">isotig10248_3_560_-2_558_186_3           </Data></Cell>
    <Cell><Data ss:Type="Number">2</Data></Cell>
   </Row>
   <Row ss:AutoFitHeight="0">
    <Cell><Data ss:Type="String">isotig10248_3_560_-2_558_186_3</Data></Cell>
    <Cell><Data ss:Type="Number">1</Data></Cell>
    <Cell><Data ss:Type="Number">186</Data></Cell>
    <Cell><Data ss:Type="Number">0.177419355</Data></Cell>
    <Cell><Data ss:Type="Number">447</Data></Cell>
    <Cell><Data ss:Type="Number">257</Data></Cell>
    <Cell><Data ss:Type="Number">289</Data></Cell>
    <Cell><Data ss:Type="Number">7.3825503000000001E-2</Data></Cell>
    <Cell><Data ss:Type="Number">63.636363639999999</Data></Cell>
    <Cell><Data ss:Type="String">dbj|BAJ72752.1|</Data></Cell>
    <Cell><Data ss:Type="String">unnamed protein product [Lactococcus garvieae]</Data></Cell>
   </Row>
   <Row ss:AutoFitHeight="0">
    <Cell><Data ss:Type="String">isotig10245_1_312_-1_312_104_3           </Data></Cell>
    <Cell><Data ss:Type="Number">2</Data></Cell>
   </Row>
   <Row ss:AutoFitHeight="0">
    <Cell><Data ss:Type="String">isotig10245_1_312_-1_312_104_3</Data></Cell>
    <Cell><Data ss:Type="Number">1</Data></Cell>
    <Cell><Data ss:Type="Number">104</Data></Cell>
    <Cell><Data ss:Type="Number">0.78846153799999996</Data></Cell>
    <Cell><Data ss:Type="Number">367</Data></Cell>
    <Cell><Data ss:Type="Number">240</Data></Cell>
    <Cell><Data ss:Type="Number">326</Data></Cell>
    <Cell><Data ss:Type="Number">0.23705722100000001</Data></Cell>
    <Cell><Data ss:Type="Number">45.977011490000002</Data></Cell>
    <Cell><Data ss:Type="String">ref|XP_001777465.1|</Data></Cell>
    <Cell><Data ss:Type="String">predicted protein [Physcomitrella patens subsp. patens]</Data></Cell>
   </Row>
   <Row ss:AutoFitHeight="0">
    <Cell><Data ss:Type="String">isotig10230_93_473_-3_381_126_3          </Data></Cell>
    <Cell><Data ss:Type="Number">2</Data></Cell>
   </Row>
   <Row ss:AutoFitHeight="0">
    <Cell><Data ss:Type="String">isotig10230_93_473_-3_381_126_3</Data></Cell>
    <Cell><Data ss:Type="Number">1</Data></Cell>
    <Cell><Data ss:Type="Number">126</Data></Cell>
    <Cell><Data ss:Type="Number">0.96825396799999996</Data></Cell>
    <Cell><Data ss:Type="Number">132</Data></Cell>
    <Cell><Data ss:Type="Number">6</Data></Cell>
    <Cell><Data ss:Type="Number">127</Data></Cell>
    <Cell><Data ss:Type="Number">0.92424242400000001</Data></Cell>
    <Cell><Data ss:Type="Number">58.064516130000001</Data></Cell>
    <Cell><Data ss:Type="String">ref|XP_001694023.1|</Data></Cell>
    <Cell><Data ss:Type="String">predicted protein [Chlamydomonas reinhardtii]</Data></Cell>
   </Row>
   <Row ss:AutoFitHeight="0">
    <Cell><Data ss:Type="String">isotig10229_280_567_-2_288_95_4          </Data></Cell>
    <Cell><Data ss:Type="Number">2</Data></Cell>
   </Row>
   <Row ss:AutoFitHeight="0">
    <Cell><Data ss:Type="String">isotig10229_280_567_-2_288_95_4</Data></Cell>
    <Cell><Data ss:Type="Number">1</Data></Cell>
    <Cell><Data ss:Type="Number">95</Data></Cell>
    <Cell><Data ss:Type="Number">0.86315789499999995</Data></Cell>
    <Cell><Data ss:Type="Number">473</Data></Cell>
    <Cell><Data ss:Type="Number">373</Data></Cell>
    <Cell><Data ss:Type="Number">454</Data></Cell>
    <Cell><Data ss:Type="Number">0.17336152199999999</Data></Cell>
    <Cell><Data ss:Type="Number">42.68292683</Data></Cell>
    <Cell><Data ss:Type="String">ref|XP_002955324.1|</Data></Cell>
    <Cell><Data ss:Type="String">hypothetical protein VOLCADRAFT_106736 [Volvox carteri f. nagariensis]</Data></Cell>
   </Row>
   <Row ss:AutoFitHeight="0">
    <Cell><Data ss:Type="String">isotig10208_2_523_-1_522_174_1           </Data></Cell>
    <Cell><Data ss:Type="Number">2</Data></Cell>
   </Row>
   <Row ss:AutoFitHeight="0">
    <Cell><Data ss:Type="String">isotig10208_2_523_-1_522_174_1</Data></Cell>
    <Cell><Data ss:Type="Number">1</Data></Cell>
    <Cell><Data ss:Type="Number">174</Data></Cell>
    <Cell><Data ss:Type="Number">0.75862068999999999</Data></Cell>
    <Cell><Data ss:Type="Number">273</Data></Cell>
    <Cell><Data ss:Type="Number">61</Data></Cell>
    <Cell><Data ss:Type="Number">199</Data></Cell>
    <Cell><Data ss:Type="Number">0.50915750900000001</Data></Cell>
    <Cell><Data ss:Type="Number">40.425531909999997</Data></Cell>
    <Cell><Data ss:Type="String">ref|XP_001691919.1|</Data></Cell>
    <Cell><Data ss:Type="String">hypothetical protein CHLREDRAFT_206257 [Chlamydomonas reinhardtii]</Data></Cell>
   </Row>
   <Row ss:AutoFitHeight="0">
    <Cell><Data ss:Type="String">isotig10198_104_337_+2_234_77_3          </Data></Cell>
    <Cell><Data ss:Type="Number">2</Data></Cell>
   </Row>
   <Row ss:AutoFitHeight="0">
    <Cell><Data ss:Type="String">isotig10198_104_337_+2_234_77_3</Data></Cell>
    <Cell><Data ss:Type="Number">1</Data></Cell>
    <Cell><Data ss:Type="Number">77</Data></Cell>
    <Cell><Data ss:Type="Number">0.92207792200000005</Data></Cell>
    <Cell><Data ss:Type="Number">129</Data></Cell>
    <Cell><Data ss:Type="Number">58</Data></Cell>
    <Cell><Data ss:Type="Number">128</Data></Cell>
    <Cell><Data ss:Type="Number">0.55038759699999995</Data></Cell>
    <Cell><Data ss:Type="Number">45.070422540000003</Data></Cell>
    <Cell><Data ss:Type="String">ref|XP_002498228.1|</Data></Cell>
    <Cell><Data ss:Type="String">ZYRO0G05324p [Zygosaccharomyces rouxii]</Data></Cell>
   </Row>
   <Row ss:AutoFitHeight="0">
    <Cell><Data ss:Type="String">isotig10189_40_405_-2_366_121_2          </Data></Cell>
    <Cell><Data ss:Type="Number">2</Data></Cell>
   </Row>
   <Row ss:AutoFitHeight="0">
    <Cell><Data ss:Type="String">isotig10189_40_405_-2_366_121_2</Data></Cell>
    <Cell><Data ss:Type="Number">1</Data></Cell>
    <Cell><Data ss:Type="Number">121</Data></Cell>
    <Cell><Data ss:Type="Number">0.71900826399999995</Data></Cell>
    <Cell><Data ss:Type="Number">364</Data></Cell>
    <Cell><Data ss:Type="Number">265</Data></Cell>
    <Cell><Data ss:Type="Number">347</Data></Cell>
    <Cell><Data ss:Type="Number">0.22802197799999999</Data></Cell>
    <Cell><Data ss:Type="Number">42.52873563</Data></Cell>
    <Cell><Data ss:Type="String">gb|AAG51289.1|AC027035_12</Data></Cell>
    <Cell><Data ss:Type="String">unknown protein [Arabidopsis thaliana]</Data></Cell>
   </Row>
   <Row ss:AutoFitHeight="0">
    <Cell><Data ss:Type="String">isotig10182_126_596_+3_471_157_7         </Data></Cell>
    <Cell><Data ss:Type="Number">2</Data></Cell>
   </Row>
   <Row ss:AutoFitHeight="0">
    <Cell><Data ss:Type="String">isotig10182_126_596_+3_471_157_7</Data></Cell>
    <Cell><Data ss:Type="Number">1</Data></Cell>
    <Cell><Data ss:Type="Number">157</Data></Cell>
    <Cell><Data ss:Type="Number">0.45222929899999997</Data></Cell>
    <Cell><Data ss:Type="Number">734</Data></Cell>
    <Cell><Data ss:Type="Number">111</Data></Cell>
    <Cell><Data ss:Type="Number">163</Data></Cell>
    <Cell><Data ss:Type="Number">7.2207084000000005E-2</Data></Cell>
    <Cell><Data ss:Type="Number">42.253521130000003</Data></Cell>
    <Cell><Data ss:Type="String">gb|EFN55763.1|</Data></Cell>
    <Cell><Data ss:Type="String">hypothetical protein CHLNCDRAFT_52421 [Chlorella variabilis]</Data></Cell>
   </Row>
   <Row ss:AutoFitHeight="0">
    <Cell><Data ss:Type="String">isotig10161_17_247_+2_231_76_2         </Data></Cell>
    <Cell><Data ss:Type="Number">2</Data></Cell>
   </Row>
   <Row ss:AutoFitHeight="0">
    <Cell><Data ss:Type="String">isotig10138_3_584_-1_582_194_8            </Data></Cell>
    <Cell><Data ss:Type="Number">2</Data></Cell>
   </Row>
   <Row ss:AutoFitHeight="0">
    <Cell><Data ss:Type="String">isotig10138_3_584_-1_582_194_8</Data></Cell>
    <Cell><Data ss:Type="Number">1</Data></Cell>
    <Cell><Data ss:Type="Number">194</Data></Cell>
    <Cell><Data ss:Type="Number">0.798969072</Data></Cell>
    <Cell><Data ss:Type="Number">186</Data></Cell>
    <Cell><Data ss:Type="Number">10</Data></Cell>
    <Cell><Data ss:Type="Number">168</Data></Cell>
    <Cell><Data ss:Type="Number">0.85483871</Data></Cell>
    <Cell><Data ss:Type="Number">49.056603770000002</Data></Cell>
    <Cell><Data ss:Type="String">ref|ZP_05825797.1|</Data></Cell>
    <Cell><Data ss:Type="String">conserved hypothetical protein [Acinetobacter sp. RUH2624]</Data></Cell>
   </Row>
   <Row ss:AutoFitHeight="0">
    <Cell><Data ss:Type="String">isotig10110_3_608_-3_606_202_6           </Data></Cell>
    <Cell><Data ss:Type="Number">2</Data></Cell>
   </Row>
   <Row ss:AutoFitHeight="0">
    <Cell><Data ss:Type="String">isotig10110_3_608_-3_606_202_6</Data></Cell>
    <Cell><Data ss:Type="Number">1</Data></Cell>
    <Cell><Data ss:Type="Number">202</Data></Cell>
    <Cell><Data ss:Type="Number">0.188118812</Data></Cell>
    <Cell><Data ss:Type="Number">392</Data></Cell>
    <Cell><Data ss:Type="Number">315</Data></Cell>
    <Cell><Data ss:Type="Number">352</Data></Cell>
    <Cell><Data ss:Type="Number">9.6938776000000004E-2</Data></Cell>
    <Cell><Data ss:Type="Number">52.631578949999998</Data></Cell>
    <Cell><Data ss:Type="String">ref|ZP_01999615.1|</Data></Cell>
    <Cell><Data ss:Type="String">kinesin light chain isoform 1 [Beggiatoa sp. PS]</Data></Cell>
   </Row>
   <Row ss:AutoFitHeight="0">
    <Cell><Data ss:Type="String">isotig10109_3_407_+3_405_134_2           </Data></Cell>
    <Cell><Data ss:Type="Number">2</Data></Cell>
   </Row>
   <Row ss:AutoFitHeight="0">
    <Cell><Data ss:Type="String">isotig10109_3_407_+3_405_134_2</Data></Cell>
    <Cell><Data ss:Type="Number">1</Data></Cell>
    <Cell><Data ss:Type="Number">134</Data></Cell>
    <Cell><Data ss:Type="Number">0.32089552199999999</Data></Cell>
    <Cell><Data ss:Type="Number">1644</Data></Cell>
    <Cell><Data ss:Type="Number">25</Data></Cell>
    <Cell><Data ss:Type="Number">67</Data></Cell>
    <Cell><Data ss:Type="Number">2.6155718000000001E-2</Data></Cell>
    <Cell><Data ss:Type="Number">51.162790700000002</Data></Cell>
    <Cell><Data ss:Type="String">ref|XP_002945877.1|</Data></Cell>
    <Cell><Data ss:Type="String">hypothetical protein VOLCADRAFT_86282 [Volvox carteri f. nagariensis]</Data></Cell>
   </Row>
   <Row ss:AutoFitHeight="0">
    <Cell><Data ss:Type="String">isotig10086_52_537_+1_486_161_12         </Data></Cell>
    <Cell><Data ss:Type="Number">2</Data></Cell>
   </Row>
   <Row ss:AutoFitHeight="0">
    <Cell><Data ss:Type="String">isotig10086_52_537_+1_486_161_12</Data></Cell>
    <Cell><Data ss:Type="Number">1</Data></Cell>
    <Cell><Data ss:Type="Number">161</Data></Cell>
    <Cell><Data ss:Type="Number">0.52795031100000001</Data></Cell>
    <Cell><Data ss:Type="Number">147</Data></Cell>
    <Cell><Data ss:Type="Number">65</Data></Cell>
    <Cell><Data ss:Type="Number">142</Data></Cell>
    <Cell><Data ss:Type="Number">0.53061224500000004</Data></Cell>
    <Cell><Data ss:Type="Number">54.117647060000003</Data></Cell>
    <Cell><Data ss:Type="String">gb|EFN52842.1|</Data></Cell>
    <Cell><Data ss:Type="String">hypothetical protein CHLNCDRAFT_138293 [Chlorella variabilis]</Data></Cell>
   </Row>
   <Row ss:AutoFitHeight="0">
    <Cell><Data ss:Type="String">isotig10078_10_609_+1_600_200_3       </Data></Cell>
    <Cell><Data ss:Type="Number">2</Data></Cell>
   </Row>
   <Row ss:AutoFitHeight="0">
    <Cell><Data ss:Type="String">isotig10049_79_621_+1_543_181_6          </Data></Cell>
    <Cell><Data ss:Type="Number">2</Data></Cell>
   </Row>
   <Row ss:AutoFitHeight="0">
    <Cell><Data ss:Type="String">isotig10049_79_621_+1_543_181_6</Data></Cell>
    <Cell><Data ss:Type="Number">1</Data></Cell>
    <Cell><Data ss:Type="Number">181</Data></Cell>
    <Cell><Data ss:Type="Number">0.85635359099999997</Data></Cell>
    <Cell><Data ss:Type="Number">427</Data></Cell>
    <Cell><Data ss:Type="Number">61</Data></Cell>
    <Cell><Data ss:Type="Number">215</Data></Cell>
    <Cell><Data ss:Type="Number">0.362997658</Data></Cell>
    <Cell><Data ss:Type="Number">59.354838710000003</Data></Cell>
    <Cell><Data ss:Type="String">gb|EFN51241.1|</Data></Cell>
    <Cell><Data ss:Type="String">hypothetical protein CHLNCDRAFT_141260 [Chlorella variabilis]</Data></Cell>
   </Row>
   <Row ss:AutoFitHeight="0">
    <Cell><Data ss:Type="String">isotig10041_205_474_+1_270_89_5          </Data></Cell>
    <Cell><Data ss:Type="Number">2</Data></Cell>
   </Row>
   <Row ss:AutoFitHeight="0">
    <Cell><Data ss:Type="String">isotig10041_205_474_+1_270_89_5</Data></Cell>
    <Cell><Data ss:Type="Number">1</Data></Cell>
    <Cell><Data ss:Type="Number">89</Data></Cell>
    <Cell><Data ss:Type="Number">0.82022471900000005</Data></Cell>
    <Cell><Data ss:Type="Number">204</Data></Cell>
    <Cell><Data ss:Type="Number">127</Data></Cell>
    <Cell><Data ss:Type="Number">199</Data></Cell>
    <Cell><Data ss:Type="Number">0.35784313699999998</Data></Cell>
    <Cell><Data ss:Type="Number">43.835616440000003</Data></Cell>
    <Cell><Data ss:Type="String">gb|EFN51259.1|</Data></Cell>
    <Cell><Data ss:Type="String">hypothetical protein CHLNCDRAFT_141167 [Chlorella variabilis]</Data></Cell>
   </Row>
   <Row ss:AutoFitHeight="0">
    <Cell><Data ss:Type="String">isotig10035_38_616_+2_579_192_3          </Data></Cell>
    <Cell><Data ss:Type="Number">2</Data></Cell>
   </Row>
   <Row ss:AutoFitHeight="0">
    <Cell><Data ss:Type="String">isotig10035_38_616_+2_579_192_3</Data></Cell>
    <Cell><Data ss:Type="Number">1</Data></Cell>
    <Cell><Data ss:Type="Number">192</Data></Cell>
    <Cell><Data ss:Type="Number">0.97916666699999999</Data></Cell>
    <Cell><Data ss:Type="Number">308</Data></Cell>
    <Cell><Data ss:Type="Number">85</Data></Cell>
    <Cell><Data ss:Type="Number">275</Data></Cell>
    <Cell><Data ss:Type="Number">0.62012986999999997</Data></Cell>
    <Cell><Data ss:Type="Number">58.638743460000001</Data></Cell>
    <Cell><Data ss:Type="String">ref|XP_002950717.1|</Data></Cell>
    <Cell><Data ss:Type="String">hypothetical protein VOLCADRAFT_91189 [Volvox carteri f. nagariensis]</Data></Cell>
   </Row>
   <Row ss:AutoFitHeight="0">
    <Cell><Data ss:Type="String">isotig10012_85_579_-2_495_164_5          </Data></Cell>
    <Cell><Data ss:Type="Number">2</Data></Cell>
   </Row>
   <Row ss:AutoFitHeight="0">
    <Cell><Data ss:Type="String">isotig10012_85_579_-2_495_164_5</Data></Cell>
    <Cell><Data ss:Type="Number">1</Data></Cell>
    <Cell><Data ss:Type="Number">164</Data></Cell>
    <Cell><Data ss:Type="Number">0.60975609799999997</Data></Cell>
    <Cell><Data ss:Type="Number">533</Data></Cell>
    <Cell><Data ss:Type="Number">358</Data></Cell>
    <Cell><Data ss:Type="Number">457</Data></Cell>
    <Cell><Data ss:Type="Number">0.18761726100000001</Data></Cell>
    <Cell><Data ss:Type="Number">43.137254900000002</Data></Cell>
    <Cell><Data ss:Type="String">ref|XP_001702307.1|</Data></Cell>
    <Cell><Data ss:Type="String">allophanate hydrolase [Chlamydomonas reinhardtii]</Data></Cell>
   </Row>
   <Row ss:AutoFitHeight="0">
    <Cell><Data ss:Type="String">isotig10005_1_453_-1_453_151_7           </Data></Cell>
    <Cell><Data ss:Type="Number">2</Data></Cell>
   </Row>
   <Row ss:AutoFitHeight="0">
    <Cell><Data ss:Type="String">isotig10005_1_453_-1_453_151_7</Data></Cell>
    <Cell><Data ss:Type="Number">1</Data></Cell>
    <Cell><Data ss:Type="Number">151</Data></Cell>
    <Cell><Data ss:Type="Number">0.83443708599999999</Data></Cell>
    <Cell><Data ss:Type="Number">493</Data></Cell>
    <Cell><Data ss:Type="Number">5</Data></Cell>
    <Cell><Data ss:Type="Number">140</Data></Cell>
    <Cell><Data ss:Type="Number">0.27586206899999999</Data></Cell>
    <Cell><Data ss:Type="Number">41.176470590000001</Data></Cell>
    <Cell><Data ss:Type="String">ref|XP_002873050.1|</Data></Cell>
    <Cell><Data ss:Type="String">DIE2/ALG10 family [Arabidopsis lyrata subsp. lyrata]</Data></Cell>
   </Row>
   <Row ss:AutoFitHeight="0">
    <Cell><Data ss:Type="String">isotig09985_54_635_+3_582_194_8          </Data></Cell>
    <Cell><Data ss:Type="Number">2</Data></Cell>
   </Row>
   <Row ss:AutoFitHeight="0">
    <Cell><Data ss:Type="String">isotig09985_54_635_+3_582_194_8</Data></Cell>
    <Cell><Data ss:Type="Number">1</Data></Cell>
    <Cell><Data ss:Type="Number">194</Data></Cell>
    <Cell><Data ss:Type="Number">0.18041237099999999</Data></Cell>
    <Cell><Data ss:Type="Number">502</Data></Cell>
    <Cell><Data ss:Type="Number">92</Data></Cell>
    <Cell><Data ss:Type="Number">126</Data></Cell>
    <Cell><Data ss:Type="Number">6.9721116E-2</Data></Cell>
    <Cell><Data ss:Type="Number">54.285714290000001</Data></Cell>
    <Cell><Data ss:Type="String">ref|XP_002306905.1|</Data></Cell>
    <Cell><Data ss:Type="String">predicted protein [Populus trichocarpa]</Data></Cell>
   </Row>
   <Row ss:AutoFitHeight="0">
    <Cell><Data ss:Type="String">isotig09977_360_635_+3_276_92_4          </Data></Cell>
    <Cell><Data ss:Type="Number">2</Data></Cell>
   </Row>
   <Row ss:AutoFitHeight="0">
    <Cell><Data ss:Type="String">isotig09977_360_635_+3_276_92_4</Data></Cell>
    <Cell><Data ss:Type="Number">1</Data></Cell>
    <Cell><Data ss:Type="Number">92</Data></Cell>
    <Cell><Data ss:Type="Number">0.65217391300000005</Data></Cell>
    <Cell><Data ss:Type="Number">783</Data></Cell>
    <Cell><Data ss:Type="Number">496</Data></Cell>
    <Cell><Data ss:Type="Number">558</Data></Cell>
    <Cell><Data ss:Type="Number">8.045977E-2</Data></Cell>
    <Cell><Data ss:Type="Number">44.444444439999998</Data></Cell>
    <Cell><Data ss:Type="String">gb|EEC78341.1|</Data></Cell>
    <Cell><Data ss:Type="String">hypothetical protein OsI_18087 [Oryza sativa Indica Group]</Data></Cell>
   </Row>
   <Row ss:AutoFitHeight="0">
    <Cell><Data ss:Type="String">isotig09977_1_288_+1_288_95_0            </Data></Cell>
    <Cell><Data ss:Type="Number">2</Data></Cell>
   </Row>
   <Row ss:AutoFitHeight="0">
    <Cell><Data ss:Type="String">isotig09977_1_288_+1_288_95_0</Data></Cell>
    <Cell><Data ss:Type="Number">1</Data></Cell>
    <Cell><Data ss:Type="Number">95</Data></Cell>
    <Cell><Data ss:Type="Number">0.77894736799999997</Data></Cell>
    <Cell><Data ss:Type="Number">830</Data></Cell>
    <Cell><Data ss:Type="Number">415</Data></Cell>
    <Cell><Data ss:Type="Number">476</Data></Cell>
    <Cell><Data ss:Type="Number">7.4698794999999998E-2</Data></Cell>
    <Cell><Data ss:Type="Number">41.891891889999997</Data></Cell>
    <Cell><Data ss:Type="String">gb|ABR17973.1|</Data></Cell>
    <Cell><Data ss:Type="String">unknown [Picea sitchensis]</Data></Cell>
   </Row>
   <Row ss:AutoFitHeight="0">
    <Cell><Data ss:Type="String">isotig09950_3_551_-1_549_183_5           </Data></Cell>
    <Cell><Data ss:Type="Number">2</Data></Cell>
   </Row>
   <Row ss:AutoFitHeight="0">
    <Cell><Data ss:Type="String">isotig09950_3_551_-1_549_183_5</Data></Cell>
    <Cell><Data ss:Type="Number">1</Data></Cell>
    <Cell><Data ss:Type="Number">183</Data></Cell>
    <Cell><Data ss:Type="Number">0.360655738</Data></Cell>
    <Cell><Data ss:Type="Number">1145</Data></Cell>
    <Cell><Data ss:Type="Number">79</Data></Cell>
    <Cell><Data ss:Type="Number">140</Data></Cell>
    <Cell><Data ss:Type="Number">5.4148472000000003E-2</Data></Cell>
    <Cell><Data ss:Type="Number">40.909090910000003</Data></Cell>
    <Cell><Data ss:Type="String">ref|XP_002948209.1|</Data></Cell>
    <Cell><Data ss:Type="String">hypothetical protein VOLCADRAFT_116796 [Volvox carteri f. nagariensis]</Data></Cell>
   </Row>
   <Row ss:AutoFitHeight="0">
    <Cell><Data ss:Type="String">isotig09945_235_642_+1_408_136_3         </Data></Cell>
    <Cell><Data ss:Type="Number">2</Data></Cell>
   </Row>
   <Row ss:AutoFitHeight="0">
    <Cell><Data ss:Type="String">isotig09945_235_642_+1_408_136_3</Data></Cell>
    <Cell><Data ss:Type="Number">1</Data></Cell>
    <Cell><Data ss:Type="Number">136</Data></Cell>
    <Cell><Data ss:Type="Number">0.889705882</Data></Cell>
    <Cell><Data ss:Type="Number">204</Data></Cell>
    <Cell><Data ss:Type="Number">18</Data></Cell>
    <Cell><Data ss:Type="Number">138</Data></Cell>
    <Cell><Data ss:Type="Number">0.59313725500000003</Data></Cell>
    <Cell><Data ss:Type="Number">49.180327869999999</Data></Cell>
    <Cell><Data ss:Type="String">dbj|BAK01520.1|</Data></Cell>
    <Cell><Data ss:Type="String">predicted protein [Hordeum vulgare subsp. vulgare]</Data></Cell>
   </Row>
   <Row ss:AutoFitHeight="0">
    <Cell><Data ss:Type="String">isotig09943_3_530_-3_528_176_3           </Data></Cell>
    <Cell><Data ss:Type="Number">2</Data></Cell>
   </Row>
   <Row ss:AutoFitHeight="0">
    <Cell><Data ss:Type="String">isotig09943_3_530_-3_528_176_3</Data></Cell>
    <Cell><Data ss:Type="Number">1</Data></Cell>
    <Cell><Data ss:Type="Number">176</Data></Cell>
    <Cell><Data ss:Type="Number">0.83522727299999999</Data></Cell>
    <Cell><Data ss:Type="Number">321</Data></Cell>
    <Cell><Data ss:Type="Number">22</Data></Cell>
    <Cell><Data ss:Type="Number">164</Data></Cell>
    <Cell><Data ss:Type="Number">0.44548286599999998</Data></Cell>
    <Cell><Data ss:Type="Number">42.953020129999999</Data></Cell>
    <Cell><Data ss:Type="String">ref|XP_002513786.1|</Data></Cell>
    <Cell><Data ss:Type="String">conserved hypothetical protein [Ricinus communis]</Data></Cell>
   </Row>
   <Row ss:AutoFitHeight="0">
    <Cell><Data ss:Type="String">isotig09941_65_274_+2_210_69_1           </Data></Cell>
    <Cell><Data ss:Type="Number">2</Data></Cell>
   </Row>
   <Row ss:AutoFitHeight="0">
    <Cell><Data ss:Type="String">isotig09941_65_274_+2_210_69_1</Data></Cell>
    <Cell><Data ss:Type="Number">1</Data></Cell>
    <Cell><Data ss:Type="Number">69</Data></Cell>
    <Cell><Data ss:Type="Number">0.94202898599999996</Data></Cell>
    <Cell><Data ss:Type="Number">69</Data></Cell>
    <Cell><Data ss:Type="Number">1</Data></Cell>
    <Cell><Data ss:Type="Number">65</Data></Cell>
    <Cell><Data ss:Type="Number">0.94202898599999996</Data></Cell>
    <Cell><Data ss:Type="Number">64.61538462</Data></Cell>
    <Cell><Data ss:Type="String">gb|EFN56886.1|</Data></Cell>
    <Cell><Data ss:Type="String">hypothetical protein CHLNCDRAFT_35029 [Chlorella variabilis]</Data></Cell>
   </Row>
   <Row ss:AutoFitHeight="0">
    <Cell><Data ss:Type="String">isotig09922_236_646_+2_411_137_2         </Data></Cell>
    <Cell><Data ss:Type="Number">2</Data></Cell>
   </Row>
   <Row ss:AutoFitHeight="0">
    <Cell><Data ss:Type="String">isotig09922_236_646_+2_411_137_2</Data></Cell>
    <Cell><Data ss:Type="Number">1</Data></Cell>
    <Cell><Data ss:Type="Number">137</Data></Cell>
    <Cell><Data ss:Type="Number">0.77372262800000002</Data></Cell>
    <Cell><Data ss:Type="Number">2190</Data></Cell>
    <Cell><Data ss:Type="Number">35</Data></Cell>
    <Cell><Data ss:Type="Number">140</Data></Cell>
    <Cell><Data ss:Type="Number">4.8401826000000002E-2</Data></Cell>
    <Cell><Data ss:Type="Number">40.74074074</Data></Cell>
    <Cell><Data ss:Type="String">ref|XP_002948959.1|</Data></Cell>
    <Cell><Data ss:Type="String">hypothetical protein VOLCADRAFT_104135 [Volvox carteri f. nagariensis]</Data></Cell>
   </Row>
   <Row ss:AutoFitHeight="0">
    <Cell><Data ss:Type="String">isotig09884_52_321_+1_270_89_3           </Data></Cell>
    <Cell><Data ss:Type="Number">2</Data></Cell>
   </Row>
   <Row ss:AutoFitHeight="0">
    <Cell><Data ss:Type="String">isotig09884_52_321_+1_270_89_3</Data></Cell>
    <Cell><Data ss:Type="Number">1</Data></Cell>
    <Cell><Data ss:Type="Number">89</Data></Cell>
    <Cell><Data ss:Type="Number">0.62921348300000002</Data></Cell>
    <Cell><Data ss:Type="Number">59</Data></Cell>
    <Cell><Data ss:Type="Number">4</Data></Cell>
    <Cell><Data ss:Type="Number">59</Data></Cell>
    <Cell><Data ss:Type="Number">0.94915254199999999</Data></Cell>
    <Cell><Data ss:Type="Number">60.714285709999999</Data></Cell>
    <Cell><Data ss:Type="String">gb|EFN58751.1|</Data></Cell>
    <Cell><Data ss:Type="String">hypothetical protein CHLNCDRAFT_15398 [Chlorella variabilis]</Data></Cell>
   </Row>
   <Row ss:AutoFitHeight="0">
    <Cell><Data ss:Type="String">isotig09882_135_653_+3_519_173_4         </Data></Cell>
    <Cell><Data ss:Type="Number">2</Data></Cell>
   </Row>
   <Row ss:AutoFitHeight="0">
    <Cell><Data ss:Type="String">isotig09882_135_653_+3_519_173_4</Data></Cell>
    <Cell><Data ss:Type="Number">1</Data></Cell>
    <Cell><Data ss:Type="Number">173</Data></Cell>
    <Cell><Data ss:Type="Number">0.65317919099999999</Data></Cell>
    <Cell><Data ss:Type="Number">2056</Data></Cell>
    <Cell><Data ss:Type="Number">55</Data></Cell>
    <Cell><Data ss:Type="Number">163</Data></Cell>
    <Cell><Data ss:Type="Number">5.3015564000000001E-2</Data></Cell>
    <Cell><Data ss:Type="Number">42.477876109999997</Data></Cell>
    <Cell><Data ss:Type="String">gb|EFN58910.1|</Data></Cell>
    <Cell><Data ss:Type="String">hypothetical protein CHLNCDRAFT_140854 [Chlorella variabilis]</Data></Cell>
   </Row>
   <Row ss:AutoFitHeight="0">
    <Cell><Data ss:Type="String">isotig09879_1_597_-3_597_199_2           </Data></Cell>
    <Cell><Data ss:Type="Number">2</Data></Cell>
   </Row>
   <Row ss:AutoFitHeight="0">
    <Cell><Data ss:Type="String">isotig09879_1_597_-3_597_199_2</Data></Cell>
    <Cell><Data ss:Type="Number">1</Data></Cell>
    <Cell><Data ss:Type="Number">199</Data></Cell>
    <Cell><Data ss:Type="Number">0.68341708499999998</Data></Cell>
    <Cell><Data ss:Type="Number">308</Data></Cell>
    <Cell><Data ss:Type="Number">66</Data></Cell>
    <Cell><Data ss:Type="Number">201</Data></Cell>
    <Cell><Data ss:Type="Number">0.441558442</Data></Cell>
    <Cell><Data ss:Type="Number">59.420289859999997</Data></Cell>
    <Cell><Data ss:Type="String">ref|XP_001703678.1|</Data></Cell>
    <Cell><Data ss:Type="String">c-type cytochrome biogenesis protein [Chlamydomonas reinhardtii]</Data></Cell>
   </Row>
   <Row ss:AutoFitHeight="0">
    <Cell><Data ss:Type="String">isotig09864_39_548_-1_510_169_9          </Data></Cell>
    <Cell><Data ss:Type="Number">2</Data></Cell>
   </Row>
   <Row ss:AutoFitHeight="0">
    <Cell><Data ss:Type="String">isotig09864_39_548_-1_510_169_9</Data></Cell>
    <Cell><Data ss:Type="Number">1</Data></Cell>
    <Cell><Data ss:Type="Number">169</Data></Cell>
    <Cell><Data ss:Type="Number">0.72781065099999998</Data></Cell>
    <Cell><Data ss:Type="Number">159</Data></Cell>
    <Cell><Data ss:Type="Number">28</Data></Cell>
    <Cell><Data ss:Type="Number">146</Data></Cell>
    <Cell><Data ss:Type="Number">0.74842767300000002</Data></Cell>
    <Cell><Data ss:Type="Number">40.944881889999998</Data></Cell>
    <Cell><Data ss:Type="String">gb|EFN57098.1|</Data></Cell>
    <Cell><Data ss:Type="String">hypothetical protein CHLNCDRAFT_143905 [Chlorella variabilis]</Data></Cell>
   </Row>
   <Row ss:AutoFitHeight="0">
    <Cell><Data ss:Type="String">isotig09860_114_557_+3_444_147_6         </Data></Cell>
    <Cell><Data ss:Type="Number">2</Data></Cell>
   </Row>
   <Row ss:AutoFitHeight="0">
    <Cell><Data ss:Type="String">isotig09860_114_557_+3_444_147_6</Data></Cell>
    <Cell><Data ss:Type="Number">1</Data></Cell>
    <Cell><Data ss:Type="Number">147</Data></Cell>
    <Cell><Data ss:Type="Number">0.77551020400000004</Data></Cell>
    <Cell><Data ss:Type="Number">169</Data></Cell>
    <Cell><Data ss:Type="Number">1</Data></Cell>
    <Cell><Data ss:Type="Number">116</Data></Cell>
    <Cell><Data ss:Type="Number">0.68639053299999997</Data></Cell>
    <Cell><Data ss:Type="Number">67.521367519999998</Data></Cell>
    <Cell><Data ss:Type="String">ref|XP_002950330.1|</Data></Cell>
    <Cell><Data ss:Type="String">hypothetical protein VOLCADRAFT_104715 [Volvox carteri f. nagariensis]</Data></Cell>
   </Row>
   <Row ss:AutoFitHeight="0">
    <Cell><Data ss:Type="String">isotig09844_1_633_-2_633_211_5           </Data></Cell>
    <Cell><Data ss:Type="Number">2</Data></Cell>
   </Row>
   <Row ss:AutoFitHeight="0">
    <Cell><Data ss:Type="String">isotig09844_1_633_-2_633_211_5</Data></Cell>
    <Cell><Data ss:Type="Number">1</Data></Cell>
    <Cell><Data ss:Type="Number">211</Data></Cell>
    <Cell><Data ss:Type="Number">0.355450237</Data></Cell>
    <Cell><Data ss:Type="Number">285</Data></Cell>
    <Cell><Data ss:Type="Number">142</Data></Cell>
    <Cell><Data ss:Type="Number">210</Data></Cell>
    <Cell><Data ss:Type="Number">0.24210526299999999</Data></Cell>
    <Cell><Data ss:Type="Number">43.421052629999998</Data></Cell>
    <Cell><Data ss:Type="String">gb|EFN51882.1|</Data></Cell>
    <Cell><Data ss:Type="String">hypothetical protein CHLNCDRAFT_59044 [Chlorella variabilis]</Data></Cell>
   </Row>
   <Row ss:AutoFitHeight="0">
    <Cell><Data ss:Type="String">isotig09825_451_663_+1_213_71_2          </Data></Cell>
    <Cell><Data ss:Type="Number">2</Data></Cell>
   </Row>
   <Row ss:AutoFitHeight="0">
    <Cell><Data ss:Type="String">isotig09825_451_663_+1_213_71_2</Data></Cell>
    <Cell><Data ss:Type="Number">1</Data></Cell>
    <Cell><Data ss:Type="Number">71</Data></Cell>
    <Cell><Data ss:Type="Number">0.60563380300000003</Data></Cell>
    <Cell><Data ss:Type="Number">206</Data></Cell>
    <Cell><Data ss:Type="Number">121</Data></Cell>
    <Cell><Data ss:Type="Number">165</Data></Cell>
    <Cell><Data ss:Type="Number">0.21844660199999999</Data></Cell>
    <Cell><Data ss:Type="Number">46.666666669999998</Data></Cell>
    <Cell><Data ss:Type="String">ref|XP_001703515.1|</Data></Cell>
    <Cell><Data ss:Type="String">predicted protein [Chlamydomonas reinhardtii]</Data></Cell>
   </Row>
   <Row ss:AutoFitHeight="0">
    <Cell><Data ss:Type="String">isotig09820_436_663_+1_228_76_4          </Data></Cell>
    <Cell><Data ss:Type="Number">2</Data></Cell>
   </Row>
   <Row ss:AutoFitHeight="0">
    <Cell><Data ss:Type="String">isotig09820_436_663_+1_228_76_4</Data></Cell>
    <Cell><Data ss:Type="Number">1</Data></Cell>
    <Cell><Data ss:Type="Number">76</Data></Cell>
    <Cell><Data ss:Type="Number">0.47368421100000002</Data></Cell>
    <Cell><Data ss:Type="Number">517</Data></Cell>
    <Cell><Data ss:Type="Number">256</Data></Cell>
    <Cell><Data ss:Type="Number">291</Data></Cell>
    <Cell><Data ss:Type="Number">6.9632495000000003E-2</Data></Cell>
    <Cell><Data ss:Type="Number">58.333333330000002</Data></Cell>
    <Cell><Data ss:Type="String">gb|EGB08630.1|</Data></Cell>
    <Cell><Data ss:Type="String">hypothetical protein AURANDRAFT_821 [Aureococcus anophagefferens]</Data></Cell>
   </Row>
   <Row ss:AutoFitHeight="0">
    <Cell><Data ss:Type="String">isotig09818_32_304_+2_273_90_4           </Data></Cell>
    <Cell><Data ss:Type="Number">2</Data></Cell>
   </Row>
   <Row ss:AutoFitHeight="0">
    <Cell><Data ss:Type="String">isotig09818_32_304_+2_273_90_4</Data></Cell>
    <Cell><Data ss:Type="Number">1</Data></Cell>
    <Cell><Data ss:Type="Number">90</Data></Cell>
    <Cell><Data ss:Type="Number">0.86666666699999995</Data></Cell>
    <Cell><Data ss:Type="Number">101</Data></Cell>
    <Cell><Data ss:Type="Number">23</Data></Cell>
    <Cell><Data ss:Type="Number">101</Data></Cell>
    <Cell><Data ss:Type="Number">0.78217821799999998</Data></Cell>
    <Cell><Data ss:Type="Number">65.822784810000002</Data></Cell>
    <Cell><Data ss:Type="String">ref|XP_001698609.1|</Data></Cell>
    <Cell><Data ss:Type="String">plastid ribosomal protein L33 [Chlamydomonas reinhardtii]</Data></Cell>
   </Row>
   <Row ss:AutoFitHeight="0">
    <Cell><Data ss:Type="String">isotig09817_194_580_-2_387_128_4         </Data></Cell>
    <Cell><Data ss:Type="Number">2</Data></Cell>
   </Row>
   <Row ss:AutoFitHeight="0">
    <Cell><Data ss:Type="String">isotig09817_194_580_-2_387_128_4</Data></Cell>
    <Cell><Data ss:Type="Number">1</Data></Cell>
    <Cell><Data ss:Type="Number">128</Data></Cell>
    <Cell><Data ss:Type="Number">0.9296875</Data></Cell>
    <Cell><Data ss:Type="Number">152</Data></Cell>
    <Cell><Data ss:Type="Number">10</Data></Cell>
    <Cell><Data ss:Type="Number">139</Data></Cell>
    <Cell><Data ss:Type="Number">0.85526315799999997</Data></Cell>
    <Cell><Data ss:Type="Number">43.84615385</Data></Cell>
    <Cell><Data ss:Type="String">gb|EFN58357.1|</Data></Cell>
    <Cell><Data ss:Type="String">hypothetical protein CHLNCDRAFT_142429 [Chlorella variabilis]</Data></Cell>
   </Row>
   <Row ss:AutoFitHeight="0">
    <Cell><Data ss:Type="String">isotig09800_204_656_-1_453_150_6         </Data></Cell>
    <Cell><Data ss:Type="Number">2</Data></Cell>
   </Row>
   <Row ss:AutoFitHeight="0">
    <Cell><Data ss:Type="String">isotig09800_204_656_-1_453_150_6</Data></Cell>
    <Cell><Data ss:Type="Number">1</Data></Cell>
    <Cell><Data ss:Type="Number">150</Data></Cell>
    <Cell><Data ss:Type="Number">0.97333333300000002</Data></Cell>
    <Cell><Data ss:Type="Number">845</Data></Cell>
    <Cell><Data ss:Type="Number">82</Data></Cell>
    <Cell><Data ss:Type="Number">224</Data></Cell>
    <Cell><Data ss:Type="Number">0.169230769</Data></Cell>
    <Cell><Data ss:Type="Number">43.835616440000003</Data></Cell>
    <Cell><Data ss:Type="String">ref|XP_002949500.1|</Data></Cell>
    <Cell><Data ss:Type="String">hypothetical protein VOLCADRAFT_89795 [Volvox carteri f. nagariensis]</Data></Cell>
   </Row>
   <Row ss:AutoFitHeight="0">
    <Cell><Data ss:Type="String">isotig09781_3_524_-2_522_174_4           </Data></Cell>
    <Cell><Data ss:Type="Number">2</Data></Cell>
   </Row>
   <Row ss:AutoFitHeight="0">
    <Cell><Data ss:Type="String">isotig09781_3_524_-2_522_174_4</Data></Cell>
    <Cell><Data ss:Type="Number">1</Data></Cell>
    <Cell><Data ss:Type="Number">174</Data></Cell>
    <Cell><Data ss:Type="Number">0.98850574700000005</Data></Cell>
    <Cell><Data ss:Type="Number">301</Data></Cell>
    <Cell><Data ss:Type="Number">46</Data></Cell>
    <Cell><Data ss:Type="Number">213</Data></Cell>
    <Cell><Data ss:Type="Number">0.55813953500000002</Data></Cell>
    <Cell><Data ss:Type="Number">45.505617979999997</Data></Cell>
    <Cell><Data ss:Type="String">gb|EFN57742.1|</Data></Cell>
    <Cell><Data ss:Type="String">hypothetical protein CHLNCDRAFT_34723 [Chlorella variabilis]</Data></Cell>
   </Row>
   <Row ss:AutoFitHeight="0">
    <Cell><Data ss:Type="String">isotig09765_152_676_+2_525_175_5         </Data></Cell>
    <Cell><Data ss:Type="Number">2</Data></Cell>
   </Row>
   <Row ss:AutoFitHeight="0">
    <Cell><Data ss:Type="String">isotig09765_152_676_+2_525_175_5</Data></Cell>
    <Cell><Data ss:Type="Number">1</Data></Cell>
    <Cell><Data ss:Type="Number">175</Data></Cell>
    <Cell><Data ss:Type="Number">0.42285714299999999</Data></Cell>
    <Cell><Data ss:Type="Number">632</Data></Cell>
    <Cell><Data ss:Type="Number">89</Data></Cell>
    <Cell><Data ss:Type="Number">160</Data></Cell>
    <Cell><Data ss:Type="Number">0.113924051</Data></Cell>
    <Cell><Data ss:Type="Number">67.567567569999994</Data></Cell>
    <Cell><Data ss:Type="String">ref|XP_001773330.1|</Data></Cell>
    <Cell><Data ss:Type="String">predicted protein [Physcomitrella patens subsp. patens]</Data></Cell>
   </Row>
   <Row ss:AutoFitHeight="0">
    <Cell><Data ss:Type="String">isotig09753_30_602_-2_573_190_4          </Data></Cell>
    <Cell><Data ss:Type="Number">2</Data></Cell>
   </Row>
   <Row ss:AutoFitHeight="0">
    <Cell><Data ss:Type="String">isotig09753_30_602_-2_573_190_4</Data></Cell>
    <Cell><Data ss:Type="Number">1</Data></Cell>
    <Cell><Data ss:Type="Number">190</Data></Cell>
    <Cell><Data ss:Type="Number">0.23157894700000001</Data></Cell>
    <Cell><Data ss:Type="Number">466</Data></Cell>
    <Cell><Data ss:Type="Number">421</Data></Cell>
    <Cell><Data ss:Type="Number">464</Data></Cell>
    <Cell><Data ss:Type="Number">9.4420601000000007E-2</Data></Cell>
    <Cell><Data ss:Type="Number">52.272727269999997</Data></Cell>
    <Cell><Data ss:Type="String">ref|XP_002979668.1|</Data></Cell>
    <Cell><Data ss:Type="String">hypothetical protein SELMODRAFT_111635 [Selaginella moellendorffii]</Data></Cell>
   </Row>
   <Row ss:AutoFitHeight="0">
    <Cell><Data ss:Type="String">isotig09751_123_518_+3_396_131_1         </Data></Cell>
    <Cell><Data ss:Type="Number">2</Data></Cell>
   </Row>
   <Row ss:AutoFitHeight="0">
    <Cell><Data ss:Type="String">isotig09751_123_518_+3_396_131_1</Data></Cell>
    <Cell><Data ss:Type="Number">1</Data></Cell>
    <Cell><Data ss:Type="Number">131</Data></Cell>
    <Cell><Data ss:Type="Number">0.82442748099999996</Data></Cell>
    <Cell><Data ss:Type="Number">155</Data></Cell>
    <Cell><Data ss:Type="Number">14</Data></Cell>
    <Cell><Data ss:Type="Number">123</Data></Cell>
    <Cell><Data ss:Type="Number">0.70967741900000003</Data></Cell>
    <Cell><Data ss:Type="Number">41.071428570000002</Data></Cell>
    <Cell><Data ss:Type="String">ref|XP_001654121.1|</Data></Cell>
    <Cell><Data ss:Type="String">hypothetical protein AaeL_AAEL009922 [Aedes aegypti]</Data></Cell>
   </Row>
   <Row ss:AutoFitHeight="0">
    <Cell><Data ss:Type="String">isotig09743_123_677_+3_555_185_2         </Data></Cell>
    <Cell><Data ss:Type="Number">2</Data></Cell>
   </Row>
   <Row ss:AutoFitHeight="0">
    <Cell><Data ss:Type="String">isotig09743_123_677_+3_555_185_2</Data></Cell>
    <Cell><Data ss:Type="Number">1</Data></Cell>
    <Cell><Data ss:Type="Number">185</Data></Cell>
    <Cell><Data ss:Type="Number">0.38918918899999999</Data></Cell>
    <Cell><Data ss:Type="Number">3055</Data></Cell>
    <Cell><Data ss:Type="Number">1576</Data></Cell>
    <Cell><Data ss:Type="Number">1646</Data></Cell>
    <Cell><Data ss:Type="Number">2.3240588999999999E-2</Data></Cell>
    <Cell><Data ss:Type="Number">49.315068490000002</Data></Cell>
    <Cell><Data ss:Type="String">ref|XP_001698151.1|</Data></Cell>
    <Cell><Data ss:Type="String">hypothetical protein CHLREDRAFT_177116 [Chlamydomonas reinhardtii]</Data></Cell>
   </Row>
   <Row ss:AutoFitHeight="0">
    <Cell><Data ss:Type="String">isotig09737_38_676_-3_639_212_10         </Data></Cell>
    <Cell><Data ss:Type="Number">2</Data></Cell>
   </Row>
   <Row ss:AutoFitHeight="0">
    <Cell><Data ss:Type="String">isotig09737_38_676_-3_639_212_10</Data></Cell>
    <Cell><Data ss:Type="Number">1</Data></Cell>
    <Cell><Data ss:Type="Number">212</Data></Cell>
    <Cell><Data ss:Type="Number">0.41981132100000002</Data></Cell>
    <Cell><Data ss:Type="Number">222</Data></Cell>
    <Cell><Data ss:Type="Number">132</Data></Cell>
    <Cell><Data ss:Type="Number">220</Data></Cell>
    <Cell><Data ss:Type="Number">0.40090090099999998</Data></Cell>
    <Cell><Data ss:Type="Number">41.573033709999997</Data></Cell>
    <Cell><Data ss:Type="String">gb|EFN54295.1|</Data></Cell>
    <Cell><Data ss:Type="String">hypothetical protein CHLNCDRAFT_135887 [Chlorella variabilis]</Data></Cell>
   </Row>
   <Row ss:AutoFitHeight="0">
    <Cell><Data ss:Type="String">isotig09731_391_684_+1_294_98_1          </Data></Cell>
    <Cell><Data ss:Type="Number">2</Data></Cell>
   </Row>
   <Row ss:AutoFitHeight="0">
    <Cell><Data ss:Type="String">isotig09731_391_684_+1_294_98_1</Data></Cell>
    <Cell><Data ss:Type="Number">1</Data></Cell>
    <Cell><Data ss:Type="Number">98</Data></Cell>
    <Cell><Data ss:Type="Number">1</Data></Cell>
    <Cell><Data ss:Type="Number">1848</Data></Cell>
    <Cell><Data ss:Type="Number">992</Data></Cell>
    <Cell><Data ss:Type="Number">1090</Data></Cell>
    <Cell><Data ss:Type="Number">5.3571428999999997E-2</Data></Cell>
    <Cell><Data ss:Type="Number">49.494949490000003</Data></Cell>
    <Cell><Data ss:Type="String">ref|XP_001694942.1|</Data></Cell>
    <Cell><Data ss:Type="String">predicted protein [Chlamydomonas reinhardtii]</Data></Cell>
   </Row>
   <Row ss:AutoFitHeight="0">
    <Cell><Data ss:Type="String">isotig09726_258_680_+3_423_141_8         </Data></Cell>
    <Cell><Data ss:Type="Number">2</Data></Cell>
   </Row>
   <Row ss:AutoFitHeight="0">
    <Cell><Data ss:Type="String">isotig09726_258_680_+3_423_141_8</Data></Cell>
    <Cell><Data ss:Type="Number">1</Data></Cell>
    <Cell><Data ss:Type="Number">141</Data></Cell>
    <Cell><Data ss:Type="Number">0.95035460999999999</Data></Cell>
    <Cell><Data ss:Type="Number">196</Data></Cell>
    <Cell><Data ss:Type="Number">21</Data></Cell>
    <Cell><Data ss:Type="Number">130</Data></Cell>
    <Cell><Data ss:Type="Number">0.56122448999999996</Data></Cell>
    <Cell><Data ss:Type="Number">44.776119399999999</Data></Cell>
    <Cell><Data ss:Type="String">ref|XP_002988289.1|</Data></Cell>
    <Cell><Data ss:Type="String">hypothetical protein SELMODRAFT_447251 [Selaginella moellendorffii]</Data></Cell>
   </Row>
   <Row ss:AutoFitHeight="0">
    <Cell><Data ss:Type="String">isotig09720_470_670_-2_201_66_5          </Data></Cell>
    <Cell><Data ss:Type="Number">2</Data></Cell>
   </Row>
   <Row ss:AutoFitHeight="0">
    <Cell><Data ss:Type="String">isotig09720_470_670_-2_201_66_5</Data></Cell>
    <Cell><Data ss:Type="Number">1</Data></Cell>
    <Cell><Data ss:Type="Number">66</Data></Cell>
    <Cell><Data ss:Type="Number">0.409090909</Data></Cell>
    <Cell><Data ss:Type="Number">396</Data></Cell>
    <Cell><Data ss:Type="Number">212</Data></Cell>
    <Cell><Data ss:Type="Number">238</Data></Cell>
    <Cell><Data ss:Type="Number">6.8181818000000005E-2</Data></Cell>
    <Cell><Data ss:Type="Number">66.666666669999998</Data></Cell>
    <Cell><Data ss:Type="String">ref|ZP_07402363.1|</Data></Cell>
    <Cell><Data ss:Type="String">acetate kinase [Campylobacter coli JV20]</Data></Cell>
   </Row>
   <Row ss:AutoFitHeight="0">
    <Cell><Data ss:Type="String">isotig09720_15_506_-1_492_163_9          </Data></Cell>
    <Cell><Data ss:Type="Number">2</Data></Cell>
   </Row>
   <Row ss:AutoFitHeight="0">
    <Cell><Data ss:Type="String">isotig09720_15_506_-1_492_163_9</Data></Cell>
    <Cell><Data ss:Type="Number">1</Data></Cell>
    <Cell><Data ss:Type="Number">163</Data></Cell>
    <Cell><Data ss:Type="Number">0.98773006100000005</Data></Cell>
    <Cell><Data ss:Type="Number">397</Data></Cell>
    <Cell><Data ss:Type="Number">236</Data></Cell>
    <Cell><Data ss:Type="Number">396</Data></Cell>
    <Cell><Data ss:Type="Number">0.40554156200000002</Data></Cell>
    <Cell><Data ss:Type="Number">51.533742330000003</Data></Cell>
    <Cell><Data ss:Type="String">ref|YP_002950665.1|</Data></Cell>
    <Cell><Data ss:Type="String">acetate kinase [Geobacillus sp. WCH70]</Data></Cell>
   </Row>
   <Row ss:AutoFitHeight="0">
    <Cell><Data ss:Type="String">isotig09713_121_489_-2_369_122_4         </Data></Cell>
    <Cell><Data ss:Type="Number">2</Data></Cell>
   </Row>
   <Row ss:AutoFitHeight="0">
    <Cell><Data ss:Type="String">isotig09713_121_489_-2_369_122_4</Data></Cell>
    <Cell><Data ss:Type="Number">1</Data></Cell>
    <Cell><Data ss:Type="Number">122</Data></Cell>
    <Cell><Data ss:Type="Number">0.98360655699999999</Data></Cell>
    <Cell><Data ss:Type="Number">228</Data></Cell>
    <Cell><Data ss:Type="Number">106</Data></Cell>
    <Cell><Data ss:Type="Number">225</Data></Cell>
    <Cell><Data ss:Type="Number">0.52631578899999998</Data></Cell>
    <Cell><Data ss:Type="Number">50.833333330000002</Data></Cell>
    <Cell><Data ss:Type="String">gb|EFW46556.1|</Data></Cell>
    <Cell><Data ss:Type="String">phospholipase D6 [Capsaspora owczarzaki ATCC 30864]</Data></Cell>
   </Row>
   <Row ss:AutoFitHeight="0">
    <Cell><Data ss:Type="String">isotig09674_90_386_-3_297_98_2           </Data></Cell>
    <Cell><Data ss:Type="Number">2</Data></Cell>
   </Row>
   <Row ss:AutoFitHeight="0">
    <Cell><Data ss:Type="String">isotig09674_90_386_-3_297_98_2</Data></Cell>
    <Cell><Data ss:Type="Number">1</Data></Cell>
    <Cell><Data ss:Type="Number">98</Data></Cell>
    <Cell><Data ss:Type="Number">0.81632653099999997</Data></Cell>
    <Cell><Data ss:Type="Number">807</Data></Cell>
    <Cell><Data ss:Type="Number">673</Data></Cell>
    <Cell><Data ss:Type="Number">752</Data></Cell>
    <Cell><Data ss:Type="Number">9.9132590000000007E-2</Data></Cell>
    <Cell><Data ss:Type="Number">47.5</Data></Cell>
    <Cell><Data ss:Type="String">gb|EFN59565.1|</Data></Cell>
    <Cell><Data ss:Type="String">hypothetical protein CHLNCDRAFT_56430 [Chlorella variabilis]</Data></Cell>
   </Row>
   <Row ss:AutoFitHeight="0">
    <Cell><Data ss:Type="String">isotig09660_255_695_+3_441_147_3         </Data></Cell>
    <Cell><Data ss:Type="Number">2</Data></Cell>
   </Row>
   <Row ss:AutoFitHeight="0">
    <Cell><Data ss:Type="String">isotig09660_255_695_+3_441_147_3</Data></Cell>
    <Cell><Data ss:Type="Number">1</Data></Cell>
    <Cell><Data ss:Type="Number">147</Data></Cell>
    <Cell><Data ss:Type="Number">0.51700680300000001</Data></Cell>
    <Cell><Data ss:Type="Number">606</Data></Cell>
    <Cell><Data ss:Type="Number">130</Data></Cell>
    <Cell><Data ss:Type="Number">206</Data></Cell>
    <Cell><Data ss:Type="Number">0.127062706</Data></Cell>
    <Cell><Data ss:Type="Number">41.558441559999999</Data></Cell>
    <Cell><Data ss:Type="String">gb|EEC70782.1|</Data></Cell>
    <Cell><Data ss:Type="String">hypothetical protein OsI_02219 [Oryza sativa Indica Group]</Data></Cell>
   </Row>
   <Row ss:AutoFitHeight="0">
    <Cell><Data ss:Type="String">isotig09659_147_461_+3_315_104_3         </Data></Cell>
    <Cell><Data ss:Type="Number">2</Data></Cell>
   </Row>
   <Row ss:AutoFitHeight="0">
    <Cell><Data ss:Type="String">isotig09659_147_461_+3_315_104_3</Data></Cell>
    <Cell><Data ss:Type="Number">1</Data></Cell>
    <Cell><Data ss:Type="Number">104</Data></Cell>
    <Cell><Data ss:Type="Number">0.74038461499999997</Data></Cell>
    <Cell><Data ss:Type="Number">101</Data></Cell>
    <Cell><Data ss:Type="Number">7</Data></Cell>
    <Cell><Data ss:Type="Number">84</Data></Cell>
    <Cell><Data ss:Type="Number">0.77227722799999998</Data></Cell>
    <Cell><Data ss:Type="Number">41.025641030000003</Data></Cell>
    <Cell><Data ss:Type="String">ref|XP_001756869.1|</Data></Cell>
    <Cell><Data ss:Type="String">predicted protein [Physcomitrella patens subsp. patens]</Data></Cell>
   </Row>
   <Row ss:AutoFitHeight="0">
    <Cell><Data ss:Type="String">isotig09642_78_692_+3_615_204_7          </Data></Cell>
    <Cell><Data ss:Type="Number">2</Data></Cell>
   </Row>
   <Row ss:AutoFitHeight="0">
    <Cell><Data ss:Type="String">isotig09642_78_692_+3_615_204_7</Data></Cell>
    <Cell><Data ss:Type="Number">1</Data></Cell>
    <Cell><Data ss:Type="Number">204</Data></Cell>
    <Cell><Data ss:Type="Number">0.47058823500000002</Data></Cell>
    <Cell><Data ss:Type="Number">349</Data></Cell>
    <Cell><Data ss:Type="Number">159</Data></Cell>
    <Cell><Data ss:Type="Number">254</Data></Cell>
    <Cell><Data ss:Type="Number">0.27507163299999998</Data></Cell>
    <Cell><Data ss:Type="Number">42.708333330000002</Data></Cell>
    <Cell><Data ss:Type="String">ref|XP_002946446.1|</Data></Cell>
    <Cell><Data ss:Type="String">hypothetical protein VOLCADRAFT_55719 [Volvox carteri f. nagariensis]</Data></Cell>
   </Row>
   <Row ss:AutoFitHeight="0">
    <Cell><Data ss:Type="String">isotig09638_321_449_-3_129_42_3          </Data></Cell>
    <Cell><Data ss:Type="Number">2</Data></Cell>
   </Row>
   <Row ss:AutoFitHeight="0">
    <Cell><Data ss:Type="String">isotig09638_321_449_-3_129_42_3</Data></Cell>
    <Cell><Data ss:Type="Number">1</Data></Cell>
    <Cell><Data ss:Type="Number">42</Data></Cell>
    <Cell><Data ss:Type="Number">0.90476190499999998</Data></Cell>
    <Cell><Data ss:Type="Number">1337</Data></Cell>
    <Cell><Data ss:Type="Number">1300</Data></Cell>
    <Cell><Data ss:Type="Number">1337</Data></Cell>
    <Cell><Data ss:Type="Number">2.842184E-2</Data></Cell>
    <Cell><Data ss:Type="Number">52.631578949999998</Data></Cell>
    <Cell><Data ss:Type="String">ref|XP_001692307.1|</Data></Cell>
    <Cell><Data ss:Type="String">PDR-like ABC transporter [Chlamydomonas reinhardtii]</Data></Cell>
   </Row>
   <Row ss:AutoFitHeight="0">
    <Cell><Data ss:Type="String">isotig09630_1_201_+1_201_66_0            </Data></Cell>
    <Cell><Data ss:Type="Number">2</Data></Cell>
   </Row>
   <Row ss:AutoFitHeight="0">
    <Cell><Data ss:Type="String">isotig09630_1_201_+1_201_66_0</Data></Cell>
    <Cell><Data ss:Type="Number">1</Data></Cell>
    <Cell><Data ss:Type="Number">66</Data></Cell>
    <Cell><Data ss:Type="Number">0.606060606</Data></Cell>
    <Cell><Data ss:Type="Number">181</Data></Cell>
    <Cell><Data ss:Type="Number">123</Data></Cell>
    <Cell><Data ss:Type="Number">162</Data></Cell>
    <Cell><Data ss:Type="Number">0.220994475</Data></Cell>
    <Cell><Data ss:Type="Number">75</Data></Cell>
    <Cell><Data ss:Type="String">ref|XP_001701180.1|</Data></Cell>
    <Cell><Data ss:Type="String">peptidyl-prolyl cis-trans isomerase, FKBP-type [Chlamydomonas reinhardtii]</Data></Cell>
   </Row>
   <Row ss:AutoFitHeight="0">
    <Cell><Data ss:Type="String">isotig09616_73_705_+1_633_211_7          </Data></Cell>
    <Cell><Data ss:Type="Number">2</Data></Cell>
   </Row>
   <Row ss:AutoFitHeight="0">
    <Cell><Data ss:Type="String">isotig09616_73_705_+1_633_211_7</Data></Cell>
    <Cell><Data ss:Type="Number">1</Data></Cell>
    <Cell><Data ss:Type="Number">211</Data></Cell>
    <Cell><Data ss:Type="Number">0.38862559200000002</Data></Cell>
    <Cell><Data ss:Type="Number">104</Data></Cell>
    <Cell><Data ss:Type="Number">23</Data></Cell>
    <Cell><Data ss:Type="Number">104</Data></Cell>
    <Cell><Data ss:Type="Number">0.78846153799999996</Data></Cell>
    <Cell><Data ss:Type="Number">48.780487800000003</Data></Cell>
    <Cell><Data ss:Type="String">ref|XP_001698046.1|</Data></Cell>
    <Cell><Data ss:Type="String">hypothetical protein CHLREDRAFT_151264 [Chlamydomonas reinhardtii]</Data></Cell>
   </Row>
   <Row ss:AutoFitHeight="0">
    <Cell><Data ss:Type="String">isotig09580_1_675_-3_675_225_4           </Data></Cell>
    <Cell><Data ss:Type="Number">2</Data></Cell>
   </Row>
   <Row ss:AutoFitHeight="0">
    <Cell><Data ss:Type="String">isotig09580_1_675_-3_675_225_4</Data></Cell>
    <Cell><Data ss:Type="Number">1</Data></Cell>
    <Cell><Data ss:Type="Number">225</Data></Cell>
    <Cell><Data ss:Type="Number">0.89333333299999995</Data></Cell>
    <Cell><Data ss:Type="Number">319</Data></Cell>
    <Cell><Data ss:Type="Number">57</Data></Cell>
    <Cell><Data ss:Type="Number">256</Data></Cell>
    <Cell><Data ss:Type="Number">0.62695924800000002</Data></Cell>
    <Cell><Data ss:Type="Number">43.062200959999998</Data></Cell>
    <Cell><Data ss:Type="String">ref|XP_002506834.1|</Data></Cell>
    <Cell><Data ss:Type="String">predicted protein [Micromonas sp. RCC299]</Data></Cell>
   </Row>
   <Row ss:AutoFitHeight="0">
    <Cell><Data ss:Type="String">isotig09576_158_673_-3_516_171_4         </Data></Cell>
    <Cell><Data ss:Type="Number">2</Data></Cell>
   </Row>
   <Row ss:AutoFitHeight="0">
    <Cell><Data ss:Type="String">isotig09576_158_673_-3_516_171_4</Data></Cell>
    <Cell><Data ss:Type="Number">1</Data></Cell>
    <Cell><Data ss:Type="Number">171</Data></Cell>
    <Cell><Data ss:Type="Number">0.58479532199999995</Data></Cell>
    <Cell><Data ss:Type="Number">298</Data></Cell>
    <Cell><Data ss:Type="Number">196</Data></Cell>
    <Cell><Data ss:Type="Number">295</Data></Cell>
    <Cell><Data ss:Type="Number">0.33557047000000001</Data></Cell>
    <Cell><Data ss:Type="Number">51</Data></Cell>
    <Cell><Data ss:Type="String">ref|XP_001701911.1|</Data></Cell>
    <Cell><Data ss:Type="String">plastid-specific ribosomal protein 3 [Chlamydomonas reinhardtii]</Data></Cell>
   </Row>
   <Row ss:AutoFitHeight="0">
    <Cell><Data ss:Type="String">isotig09574_178_519_+1_342_113_3         </Data></Cell>
    <Cell><Data ss:Type="Number">2</Data></Cell>
   </Row>
   <Row ss:AutoFitHeight="0">
    <Cell><Data ss:Type="String">isotig09574_178_519_+1_342_113_3</Data></Cell>
    <Cell><Data ss:Type="Number">1</Data></Cell>
    <Cell><Data ss:Type="Number">113</Data></Cell>
    <Cell><Data ss:Type="Number">0.90265486699999997</Data></Cell>
    <Cell><Data ss:Type="Number">112</Data></Cell>
    <Cell><Data ss:Type="Number">4</Data></Cell>
    <Cell><Data ss:Type="Number">104</Data></Cell>
    <Cell><Data ss:Type="Number">0.90178571399999996</Data></Cell>
    <Cell><Data ss:Type="Number">46.078431369999997</Data></Cell>
    <Cell><Data ss:Type="String">ref|XP_001692118.1|</Data></Cell>
    <Cell><Data ss:Type="String">hypothetical protein CHLREDRAFT_183374 [Chlamydomonas reinhardtii]</Data></Cell>
   </Row>
   <Row ss:AutoFitHeight="0">
    <Cell><Data ss:Type="String">isotig09563_259_606_-2_348_115_2         </Data></Cell>
    <Cell><Data ss:Type="Number">2</Data></Cell>
   </Row>
   <Row ss:AutoFitHeight="0">
    <Cell><Data ss:Type="String">isotig09563_259_606_-2_348_115_2</Data></Cell>
    <Cell><Data ss:Type="Number">1</Data></Cell>
    <Cell><Data ss:Type="Number">115</Data></Cell>
    <Cell><Data ss:Type="Number">0.991304348</Data></Cell>
    <Cell><Data ss:Type="Number">114</Data></Cell>
    <Cell><Data ss:Type="Number">1</Data></Cell>
    <Cell><Data ss:Type="Number">110</Data></Cell>
    <Cell><Data ss:Type="Number">0.96491228100000004</Data></Cell>
    <Cell><Data ss:Type="Number">50</Data></Cell>
    <Cell><Data ss:Type="String">gb|ABK21076.1|</Data></Cell>
    <Cell><Data ss:Type="String">unknown [Picea sitchensis]</Data></Cell>
   </Row>
   <Row ss:AutoFitHeight="0">
    <Cell><Data ss:Type="String">isotig09562_38_715_+2_678_226_7          </Data></Cell>
    <Cell><Data ss:Type="Number">2</Data></Cell>
   </Row>
   <Row ss:AutoFitHeight="0">
    <Cell><Data ss:Type="String">isotig09562_38_715_+2_678_226_7</Data></Cell>
    <Cell><Data ss:Type="Number">1</Data></Cell>
    <Cell><Data ss:Type="Number">226</Data></Cell>
    <Cell><Data ss:Type="Number">0.91150442499999995</Data></Cell>
    <Cell><Data ss:Type="Number">434</Data></Cell>
    <Cell><Data ss:Type="Number">22</Data></Cell>
    <Cell><Data ss:Type="Number">223</Data></Cell>
    <Cell><Data ss:Type="Number">0.46543778800000002</Data></Cell>
    <Cell><Data ss:Type="Number">59.047619050000002</Data></Cell>
    <Cell><Data ss:Type="String">gb|EFN52206.1|</Data></Cell>
    <Cell><Data ss:Type="String">hypothetical protein CHLNCDRAFT_139037 [Chlorella variabilis]</Data></Cell>
   </Row>
   <Row ss:AutoFitHeight="0">
    <Cell><Data ss:Type="String">isotig09547_295_624_-2_330_109_3         </Data></Cell>
    <Cell><Data ss:Type="Number">2</Data></Cell>
   </Row>
   <Row ss:AutoFitHeight="0">
    <Cell><Data ss:Type="String">isotig09547_295_624_-2_330_109_3</Data></Cell>
    <Cell><Data ss:Type="Number">1</Data></Cell>
    <Cell><Data ss:Type="Number">109</Data></Cell>
    <Cell><Data ss:Type="Number">1</Data></Cell>
    <Cell><Data ss:Type="Number">112</Data></Cell>
    <Cell><Data ss:Type="Number">1</Data></Cell>
    <Cell><Data ss:Type="Number">109</Data></Cell>
    <Cell><Data ss:Type="Number">0.97321428600000004</Data></Cell>
    <Cell><Data ss:Type="Number">40.366972480000001</Data></Cell>
    <Cell><Data ss:Type="String">gb|EFN56352.1|</Data></Cell>
    <Cell><Data ss:Type="String">hypothetical protein CHLNCDRAFT_57605 [Chlorella variabilis]</Data></Cell>
   </Row>
   <Row ss:AutoFitHeight="0">
    <Cell><Data ss:Type="String">isotig09541_1_486_-1_486_162_6           </Data></Cell>
    <Cell><Data ss:Type="Number">2</Data></Cell>
   </Row>
   <Row ss:AutoFitHeight="0">
    <Cell><Data ss:Type="String">isotig09541_1_486_-1_486_162_6</Data></Cell>
    <Cell><Data ss:Type="Number">1</Data></Cell>
    <Cell><Data ss:Type="Number">162</Data></Cell>
    <Cell><Data ss:Type="Number">0.36419753100000002</Data></Cell>
    <Cell><Data ss:Type="Number">173</Data></Cell>
    <Cell><Data ss:Type="Number">53</Data></Cell>
    <Cell><Data ss:Type="Number">111</Data></Cell>
    <Cell><Data ss:Type="Number">0.34104046199999999</Data></Cell>
    <Cell><Data ss:Type="Number">46.666666669999998</Data></Cell>
    <Cell><Data ss:Type="String">ref|NP_973473.1|</Data></Cell>
    <Cell><Data ss:Type="String">metal ion binding [Arabidopsis thaliana]</Data></Cell>
   </Row>
   <Row ss:AutoFitHeight="0">
    <Cell><Data ss:Type="String">isotig09523_2_652_-1_651_217_6           </Data></Cell>
    <Cell><Data ss:Type="Number">2</Data></Cell>
   </Row>
   <Row ss:AutoFitHeight="0">
    <Cell><Data ss:Type="String">isotig09523_2_652_-1_651_217_6</Data></Cell>
    <Cell><Data ss:Type="Number">1</Data></Cell>
    <Cell><Data ss:Type="Number">217</Data></Cell>
    <Cell><Data ss:Type="Number">0.88018433200000001</Data></Cell>
    <Cell><Data ss:Type="Number">252</Data></Cell>
    <Cell><Data ss:Type="Number">36</Data></Cell>
    <Cell><Data ss:Type="Number">226</Data></Cell>
    <Cell><Data ss:Type="Number">0.75793650800000001</Data></Cell>
    <Cell><Data ss:Type="Number">69.109947640000001</Data></Cell>
    <Cell><Data ss:Type="String">ref|XP_002948984.1|</Data></Cell>
    <Cell><Data ss:Type="String">hypothetical protein VOLCADRAFT_120703 [Volvox carteri f. nagariensis]</Data></Cell>
   </Row>
   <Row ss:AutoFitHeight="0">
    <Cell><Data ss:Type="String">isotig09522_218_337_+2_120_39_1          </Data></Cell>
    <Cell><Data ss:Type="Number">2</Data></Cell>
   </Row>
   <Row ss:AutoFitHeight="0">
    <Cell><Data ss:Type="String">isotig09522_218_337_+2_120_39_1</Data></Cell>
    <Cell><Data ss:Type="Number">1</Data></Cell>
    <Cell><Data ss:Type="Number">39</Data></Cell>
    <Cell><Data ss:Type="Number">0.94871794899999995</Data></Cell>
    <Cell><Data ss:Type="Number">829</Data></Cell>
    <Cell><Data ss:Type="Number">602</Data></Cell>
    <Cell><Data ss:Type="Number">639</Data></Cell>
    <Cell><Data ss:Type="Number">4.5838359000000002E-2</Data></Cell>
    <Cell><Data ss:Type="Number">50</Data></Cell>
    <Cell><Data ss:Type="String">emb|CCA14815.1|</Data></Cell>
    <Cell><Data ss:Type="String">integrase putative [Albugo laibachii Nc14]</Data></Cell>
   </Row>
   <Row ss:AutoFitHeight="0">
    <Cell><Data ss:Type="String">isotig09521_160_723_+1_564_188_4         </Data></Cell>
    <Cell><Data ss:Type="Number">2</Data></Cell>
   </Row>
   <Row ss:AutoFitHeight="0">
    <Cell><Data ss:Type="String">isotig09521_160_723_+1_564_188_4</Data></Cell>
    <Cell><Data ss:Type="Number">1</Data></Cell>
    <Cell><Data ss:Type="Number">188</Data></Cell>
    <Cell><Data ss:Type="Number">0.81382978699999997</Data></Cell>
    <Cell><Data ss:Type="Number">1207</Data></Cell>
    <Cell><Data ss:Type="Number">466</Data></Cell>
    <Cell><Data ss:Type="Number">614</Data></Cell>
    <Cell><Data ss:Type="Number">0.123446562</Data></Cell>
    <Cell><Data ss:Type="Number">44.444444439999998</Data></Cell>
    <Cell><Data ss:Type="String">ref|XP_002948448.1|</Data></Cell>
    <Cell><Data ss:Type="String">hypothetical protein VOLCADRAFT_120628 [Volvox carteri f. nagariensis]</Data></Cell>
   </Row>
   <Row ss:AutoFitHeight="0">
    <Cell><Data ss:Type="String">isotig09511_191_724_+2_534_178_3         </Data></Cell>
    <Cell><Data ss:Type="Number">2</Data></Cell>
   </Row>
   <Row ss:AutoFitHeight="0">
    <Cell><Data ss:Type="String">isotig09511_191_724_+2_534_178_3</Data></Cell>
    <Cell><Data ss:Type="Number">1</Data></Cell>
    <Cell><Data ss:Type="Number">178</Data></Cell>
    <Cell><Data ss:Type="Number">0.29775280900000001</Data></Cell>
    <Cell><Data ss:Type="Number">1633</Data></Cell>
    <Cell><Data ss:Type="Number">174</Data></Cell>
    <Cell><Data ss:Type="Number">226</Data></Cell>
    <Cell><Data ss:Type="Number">3.2455603E-2</Data></Cell>
    <Cell><Data ss:Type="Number">45.283018869999999</Data></Cell>
    <Cell><Data ss:Type="String">ref|XP_003062316.1|</Data></Cell>
    <Cell><Data ss:Type="String">predicted protein [Micromonas pusilla CCMP1545]</Data></Cell>
   </Row>
   <Row ss:AutoFitHeight="0">
    <Cell><Data ss:Type="String">isotig09498_1_372_+1_372_123_0           </Data></Cell>
    <Cell><Data ss:Type="Number">2</Data></Cell>
   </Row>
   <Row ss:AutoFitHeight="0">
    <Cell><Data ss:Type="String">isotig09498_1_372_+1_372_123_0</Data></Cell>
    <Cell><Data ss:Type="Number">1</Data></Cell>
    <Cell><Data ss:Type="Number">123</Data></Cell>
    <Cell><Data ss:Type="Number">0.52032520299999996</Data></Cell>
    <Cell><Data ss:Type="Number">220</Data></Cell>
    <Cell><Data ss:Type="Number">41</Data></Cell>
    <Cell><Data ss:Type="Number">90</Data></Cell>
    <Cell><Data ss:Type="Number">0.22727272700000001</Data></Cell>
    <Cell><Data ss:Type="Number">43.75</Data></Cell>
    <Cell><Data ss:Type="String">ref|XP_001619080.1|</Data></Cell>
    <Cell><Data ss:Type="String">hypothetical protein NEMVEDRAFT_v1g152446 [Nematostella vectensis]</Data></Cell>
   </Row>
   <Row ss:AutoFitHeight="0">
    <Cell><Data ss:Type="String">isotig09480_390_728_+3_339_112_1         </Data></Cell>
    <Cell><Data ss:Type="Number">2</Data></Cell>
   </Row>
   <Row ss:AutoFitHeight="0">
    <Cell><Data ss:Type="String">isotig09480_390_728_+3_339_112_1</Data></Cell>
    <Cell><Data ss:Type="Number">1</Data></Cell>
    <Cell><Data ss:Type="Number">112</Data></Cell>
    <Cell><Data ss:Type="Number">0.571428571</Data></Cell>
    <Cell><Data ss:Type="Number">538</Data></Cell>
    <Cell><Data ss:Type="Number">443</Data></Cell>
    <Cell><Data ss:Type="Number">507</Data></Cell>
    <Cell><Data ss:Type="Number">0.12081784399999999</Data></Cell>
    <Cell><Data ss:Type="Number">46.15384615</Data></Cell>
    <Cell><Data ss:Type="String">ref|XP_001690207.1|</Data></Cell>
    <Cell><Data ss:Type="String">predicted protein [Chlamydomonas reinhardtii]</Data></Cell>
   </Row>
   <Row ss:AutoFitHeight="0">
    <Cell><Data ss:Type="String">isotig09467_1_579_-3_579_193_4           </Data></Cell>
    <Cell><Data ss:Type="Number">2</Data></Cell>
   </Row>
   <Row ss:AutoFitHeight="0">
    <Cell><Data ss:Type="String">isotig09467_1_579_-3_579_193_4</Data></Cell>
    <Cell><Data ss:Type="Number">1</Data></Cell>
    <Cell><Data ss:Type="Number">193</Data></Cell>
    <Cell><Data ss:Type="Number">0.88601036300000002</Data></Cell>
    <Cell><Data ss:Type="Number">786</Data></Cell>
    <Cell><Data ss:Type="Number">18</Data></Cell>
    <Cell><Data ss:Type="Number">189</Data></Cell>
    <Cell><Data ss:Type="Number">0.218829517</Data></Cell>
    <Cell><Data ss:Type="Number">48.837209299999998</Data></Cell>
    <Cell><Data ss:Type="String">gb|EFN56705.1|</Data></Cell>
    <Cell><Data ss:Type="String">hypothetical protein CHLNCDRAFT_144082 [Chlorella variabilis]</Data></Cell>
   </Row>
   <Row ss:AutoFitHeight="0">
    <Cell><Data ss:Type="String">isotig09456_236_700_-1_465_154_4         </Data></Cell>
    <Cell><Data ss:Type="Number">2</Data></Cell>
   </Row>
   <Row ss:AutoFitHeight="0">
    <Cell><Data ss:Type="String">isotig09456_236_700_-1_465_154_4</Data></Cell>
    <Cell><Data ss:Type="Number">1</Data></Cell>
    <Cell><Data ss:Type="Number">154</Data></Cell>
    <Cell><Data ss:Type="Number">0.62337662299999996</Data></Cell>
    <Cell><Data ss:Type="Number">152</Data></Cell>
    <Cell><Data ss:Type="Number">53</Data></Cell>
    <Cell><Data ss:Type="Number">151</Data></Cell>
    <Cell><Data ss:Type="Number">0.65131578899999998</Data></Cell>
    <Cell><Data ss:Type="Number">60.60606061</Data></Cell>
    <Cell><Data ss:Type="String">gb|EFN59327.1|</Data></Cell>
    <Cell><Data ss:Type="String">hypothetical protein CHLNCDRAFT_137733 [Chlorella variabilis]</Data></Cell>
   </Row>
   <Row ss:AutoFitHeight="0">
    <Cell><Data ss:Type="String">isotig09455_244_405_+1_162_53_2          </Data></Cell>
    <Cell><Data ss:Type="Number">2</Data></Cell>
   </Row>
   <Row ss:AutoFitHeight="0">
    <Cell><Data ss:Type="String">isotig09455_244_405_+1_162_53_2</Data></Cell>
    <Cell><Data ss:Type="Number">1</Data></Cell>
    <Cell><Data ss:Type="Number">53</Data></Cell>
    <Cell><Data ss:Type="Number">0.64150943400000005</Data></Cell>
    <Cell><Data ss:Type="Number">424</Data></Cell>
    <Cell><Data ss:Type="Number">385</Data></Cell>
    <Cell><Data ss:Type="Number">418</Data></Cell>
    <Cell><Data ss:Type="Number">8.0188678999999999E-2</Data></Cell>
    <Cell><Data ss:Type="Number">64.705882349999996</Data></Cell>
    <Cell><Data ss:Type="String">ref|XP_001693058.1|</Data></Cell>
    <Cell><Data ss:Type="String">predicted protein [Chlamydomonas reinhardtii]</Data></Cell>
   </Row>
   <Row ss:AutoFitHeight="0">
    <Cell><Data ss:Type="String">isotig09454_2_586_-1_585_195_4           </Data></Cell>
    <Cell><Data ss:Type="Number">2</Data></Cell>
   </Row>
   <Row ss:AutoFitHeight="0">
    <Cell><Data ss:Type="String">isotig09454_2_586_-1_585_195_4</Data></Cell>
    <Cell><Data ss:Type="Number">1</Data></Cell>
    <Cell><Data ss:Type="Number">195</Data></Cell>
    <Cell><Data ss:Type="Number">0.41538461500000001</Data></Cell>
    <Cell><Data ss:Type="Number">1182</Data></Cell>
    <Cell><Data ss:Type="Number">364</Data></Cell>
    <Cell><Data ss:Type="Number">440</Data></Cell>
    <Cell><Data ss:Type="Number">6.5143824000000003E-2</Data></Cell>
    <Cell><Data ss:Type="Number">58.024691359999998</Data></Cell>
    <Cell><Data ss:Type="String">ref|XP_001696917.1|</Data></Cell>
    <Cell><Data ss:Type="String">DNA replication factor C complex subunit 1 [Chlamydomonas reinhardtii]</Data></Cell>
   </Row>
   <Row ss:AutoFitHeight="0">
    <Cell><Data ss:Type="String">isotig09452_513_737_+3_225_75_2          </Data></Cell>
    <Cell><Data ss:Type="Number">2</Data></Cell>
   </Row>
   <Row ss:AutoFitHeight="0">
    <Cell><Data ss:Type="String">isotig09452_513_737_+3_225_75_2</Data></Cell>
    <Cell><Data ss:Type="Number">1</Data></Cell>
    <Cell><Data ss:Type="Number">75</Data></Cell>
    <Cell><Data ss:Type="Number">0.73333333300000003</Data></Cell>
    <Cell><Data ss:Type="Number">168</Data></Cell>
    <Cell><Data ss:Type="Number">69</Data></Cell>
    <Cell><Data ss:Type="Number">123</Data></Cell>
    <Cell><Data ss:Type="Number">0.327380952</Data></Cell>
    <Cell><Data ss:Type="Number">50.909090910000003</Data></Cell>
    <Cell><Data ss:Type="String">emb|CBI18954.3|</Data></Cell>
    <Cell><Data ss:Type="String">unnamed protein product [Vitis vinifera]</Data></Cell>
   </Row>
   <Row ss:AutoFitHeight="0">
    <Cell><Data ss:Type="String">isotig09446_37_738_+1_702_234_8          </Data></Cell>
    <Cell><Data ss:Type="Number">2</Data></Cell>
   </Row>
   <Row ss:AutoFitHeight="0">
    <Cell><Data ss:Type="String">isotig09446_37_738_+1_702_234_8</Data></Cell>
    <Cell><Data ss:Type="Number">1</Data></Cell>
    <Cell><Data ss:Type="Number">234</Data></Cell>
    <Cell><Data ss:Type="Number">0.33760683800000002</Data></Cell>
    <Cell><Data ss:Type="Number">118</Data></Cell>
    <Cell><Data ss:Type="Number">1</Data></Cell>
    <Cell><Data ss:Type="Number">76</Data></Cell>
    <Cell><Data ss:Type="Number">0.64406779700000005</Data></Cell>
    <Cell><Data ss:Type="Number">45.56962025</Data></Cell>
    <Cell><Data ss:Type="String">ref|XP_002500398.1|</Data></Cell>
    <Cell><Data ss:Type="String">predicted protein [Micromonas sp. RCC299]</Data></Cell>
   </Row>
   <Row ss:AutoFitHeight="0">
    <Cell><Data ss:Type="String">isotig09444_115_507_+1_393_130_1         </Data></Cell>
    <Cell><Data ss:Type="Number">2</Data></Cell>
   </Row>
   <Row ss:AutoFitHeight="0">
    <Cell><Data ss:Type="String">isotig09444_115_507_+1_393_130_1</Data></Cell>
    <Cell><Data ss:Type="Number">1</Data></Cell>
    <Cell><Data ss:Type="Number">130</Data></Cell>
    <Cell><Data ss:Type="Number">0.53846153799999996</Data></Cell>
    <Cell><Data ss:Type="Number">168</Data></Cell>
    <Cell><Data ss:Type="Number">71</Data></Cell>
    <Cell><Data ss:Type="Number">144</Data></Cell>
    <Cell><Data ss:Type="Number">0.44047618999999999</Data></Cell>
    <Cell><Data ss:Type="Number">40</Data></Cell>
    <Cell><Data ss:Type="String">ref|NP_197169.2|</Data></Cell>
    <Cell><Data ss:Type="String">unknown protein [Arabidopsis thaliana]</Data></Cell>
   </Row>
   <Row ss:AutoFitHeight="0">
    <Cell><Data ss:Type="String">isotig09441_1_456_-1_456_152_6           </Data></Cell>
    <Cell><Data ss:Type="Number">2</Data></Cell>
   </Row>
   <Row ss:AutoFitHeight="0">
    <Cell><Data ss:Type="String">isotig09441_1_456_-1_456_152_6</Data></Cell>
    <Cell><Data ss:Type="Number">1</Data></Cell>
    <Cell><Data ss:Type="Number">152</Data></Cell>
    <Cell><Data ss:Type="Number">0.34210526299999999</Data></Cell>
    <Cell><Data ss:Type="Number">358</Data></Cell>
    <Cell><Data ss:Type="Number">270</Data></Cell>
    <Cell><Data ss:Type="Number">321</Data></Cell>
    <Cell><Data ss:Type="Number">0.145251397</Data></Cell>
    <Cell><Data ss:Type="Number">50</Data></Cell>
    <Cell><Data ss:Type="String">ref|XP_001785741.1|</Data></Cell>
    <Cell><Data ss:Type="String">predicted protein [Physcomitrella patens subsp. patens]</Data></Cell>
   </Row>
   <Row ss:AutoFitHeight="0">
    <Cell><Data ss:Type="String">isotig09438_403_738_+1_336_112_1         </Data></Cell>
    <Cell><Data ss:Type="Number">2</Data></Cell>
   </Row>
   <Row ss:AutoFitHeight="0">
    <Cell><Data ss:Type="String">isotig09438_403_738_+1_336_112_1</Data></Cell>
    <Cell><Data ss:Type="Number">1</Data></Cell>
    <Cell><Data ss:Type="Number">112</Data></Cell>
    <Cell><Data ss:Type="Number">0.928571429</Data></Cell>
    <Cell><Data ss:Type="Number">1238</Data></Cell>
    <Cell><Data ss:Type="Number">1</Data></Cell>
    <Cell><Data ss:Type="Number">93</Data></Cell>
    <Cell><Data ss:Type="Number">7.5121163000000005E-2</Data></Cell>
    <Cell><Data ss:Type="Number">41.666666669999998</Data></Cell>
    <Cell><Data ss:Type="String">gb|EFN54899.1|</Data></Cell>
    <Cell><Data ss:Type="String">hypothetical protein CHLNCDRAFT_135020 [Chlorella variabilis]</Data></Cell>
   </Row>
   <Row ss:AutoFitHeight="0">
    <Cell><Data ss:Type="String">isotig09433_423_734_+3_312_104_1         </Data></Cell>
    <Cell><Data ss:Type="Number">2</Data></Cell>
   </Row>
   <Row ss:AutoFitHeight="0">
    <Cell><Data ss:Type="String">isotig09433_423_734_+3_312_104_1</Data></Cell>
    <Cell><Data ss:Type="Number">1</Data></Cell>
    <Cell><Data ss:Type="Number">104</Data></Cell>
    <Cell><Data ss:Type="Number">0.54807692299999999</Data></Cell>
    <Cell><Data ss:Type="Number">500</Data></Cell>
    <Cell><Data ss:Type="Number">47</Data></Cell>
    <Cell><Data ss:Type="Number">93</Data></Cell>
    <Cell><Data ss:Type="Number">9.4E-2</Data></Cell>
    <Cell><Data ss:Type="Number">49.122807020000003</Data></Cell>
    <Cell><Data ss:Type="String">ref|XP_002082544.1|</Data></Cell>
    <Cell><Data ss:Type="String">GD25167 [Drosophila simulans]</Data></Cell>
   </Row>
   <Row ss:AutoFitHeight="0">
    <Cell><Data ss:Type="String">isotig09433_32_673_+2_642_213_4          </Data></Cell>
    <Cell><Data ss:Type="Number">2</Data></Cell>
   </Row>
   <Row ss:AutoFitHeight="0">
    <Cell><Data ss:Type="String">isotig09433_32_673_+2_642_213_4</Data></Cell>
    <Cell><Data ss:Type="Number">1</Data></Cell>
    <Cell><Data ss:Type="Number">213</Data></Cell>
    <Cell><Data ss:Type="Number">0.51173708900000003</Data></Cell>
    <Cell><Data ss:Type="Number">391</Data></Cell>
    <Cell><Data ss:Type="Number">156</Data></Cell>
    <Cell><Data ss:Type="Number">249</Data></Cell>
    <Cell><Data ss:Type="Number">0.24040920700000001</Data></Cell>
    <Cell><Data ss:Type="Number">40.366972480000001</Data></Cell>
    <Cell><Data ss:Type="String">ref|XP_001178572.1|</Data></Cell>
    <Cell><Data ss:Type="String">PREDICTED: similar to scavenger receptor cysteine-rich protein type 5 precursor [Strongylocentrotus purpuratus]</Data></Cell>
   </Row>
   <Row ss:AutoFitHeight="0">
    <Cell><Data ss:Type="String">isotig09432_3_473_-1_471_157_1</Data></Cell>
    <Cell><Data ss:Type="Number">1</Data></Cell>
    <Cell><Data ss:Type="Number">157</Data></Cell>
    <Cell><Data ss:Type="Number">0.45859872600000001</Data></Cell>
    <Cell><Data ss:Type="Number">343</Data></Cell>
    <Cell><Data ss:Type="Number">196</Data></Cell>
    <Cell><Data ss:Type="Number">262</Data></Cell>
    <Cell><Data ss:Type="Number">0.195335277</Data></Cell>
    <Cell><Data ss:Type="Number">41.666666669999998</Data></Cell>
    <Cell><Data ss:Type="String">ref|XP_783487.2|</Data></Cell>
    <Cell><Data ss:Type="String">PREDICTED: similar to scavenger receptor cysteine-rich protein type 12 precursor, partial [Strongylocentrotus purpuratus]</Data></Cell>
   </Row>
   <Row ss:AutoFitHeight="0">
    <Cell><Data ss:Type="String">isotig09429_160_597_-2_438_145_4         </Data></Cell>
    <Cell><Data ss:Type="Number">2</Data></Cell>
   </Row>
   <Row ss:AutoFitHeight="0">
    <Cell><Data ss:Type="String">isotig09429_160_597_-2_438_145_4</Data></Cell>
    <Cell><Data ss:Type="Number">1</Data></Cell>
    <Cell><Data ss:Type="Number">145</Data></Cell>
    <Cell><Data ss:Type="Number">0.83448275900000002</Data></Cell>
    <Cell><Data ss:Type="Number">236</Data></Cell>
    <Cell><Data ss:Type="Number">92</Data></Cell>
    <Cell><Data ss:Type="Number">209</Data></Cell>
    <Cell><Data ss:Type="Number">0.5</Data></Cell>
    <Cell><Data ss:Type="Number">40.495867769999997</Data></Cell>
    <Cell><Data ss:Type="String">ref|NP_566189.1|</Data></Cell>
    <Cell><Data ss:Type="String">unknown protein [Arabidopsis thaliana]</Data></Cell>
   </Row>
   <Row ss:AutoFitHeight="0">
    <Cell><Data ss:Type="String">isotig09428_70_675_-2_606_201_7          </Data></Cell>
    <Cell><Data ss:Type="Number">2</Data></Cell>
   </Row>
   <Row ss:AutoFitHeight="0">
    <Cell><Data ss:Type="String">isotig09428_70_675_-2_606_201_7</Data></Cell>
    <Cell><Data ss:Type="Number">1</Data></Cell>
    <Cell><Data ss:Type="Number">201</Data></Cell>
    <Cell><Data ss:Type="Number">0.91542288599999999</Data></Cell>
    <Cell><Data ss:Type="Number">342</Data></Cell>
    <Cell><Data ss:Type="Number">17</Data></Cell>
    <Cell><Data ss:Type="Number">207</Data></Cell>
    <Cell><Data ss:Type="Number">0.558479532</Data></Cell>
    <Cell><Data ss:Type="Number">42.713567840000003</Data></Cell>
    <Cell><Data ss:Type="String">gb|ABB72805.1|</Data></Cell>
    <Cell><Data ss:Type="String">Per1-like family protein [Solanum tuberosum]</Data></Cell>
   </Row>
   <Row ss:AutoFitHeight="0">
    <Cell><Data ss:Type="String">isotig09427_215_508_+2_294_97_2          </Data></Cell>
    <Cell><Data ss:Type="Number">2</Data></Cell>
   </Row>
   <Row ss:AutoFitHeight="0">
    <Cell><Data ss:Type="String">isotig09427_215_508_+2_294_97_2</Data></Cell>
    <Cell><Data ss:Type="Number">1</Data></Cell>
    <Cell><Data ss:Type="Number">97</Data></Cell>
    <Cell><Data ss:Type="Number">0.79381443299999999</Data></Cell>
    <Cell><Data ss:Type="Number">110</Data></Cell>
    <Cell><Data ss:Type="Number">20</Data></Cell>
    <Cell><Data ss:Type="Number">96</Data></Cell>
    <Cell><Data ss:Type="Number">0.7</Data></Cell>
    <Cell><Data ss:Type="Number">48.05194805</Data></Cell>
    <Cell><Data ss:Type="String">gb|EFW46381.1|</Data></Cell>
    <Cell><Data ss:Type="String">predicted protein [Capsaspora owczarzaki ATCC 30864]</Data></Cell>
   </Row>
   <Row ss:AutoFitHeight="0">
    <Cell><Data ss:Type="String">isotig09410_120_704_-3_585_194_2         </Data></Cell>
    <Cell><Data ss:Type="Number">2</Data></Cell>
   </Row>
   <Row ss:AutoFitHeight="0">
    <Cell><Data ss:Type="String">isotig09410_120_704_-3_585_194_2</Data></Cell>
    <Cell><Data ss:Type="Number">1</Data></Cell>
    <Cell><Data ss:Type="Number">194</Data></Cell>
    <Cell><Data ss:Type="Number">0.21649484499999999</Data></Cell>
    <Cell><Data ss:Type="Number">1059</Data></Cell>
    <Cell><Data ss:Type="Number">274</Data></Cell>
    <Cell><Data ss:Type="Number">315</Data></Cell>
    <Cell><Data ss:Type="Number">3.9660056999999999E-2</Data></Cell>
    <Cell><Data ss:Type="Number">57.142857139999997</Data></Cell>
    <Cell><Data ss:Type="String">gb|EFN52146.1|</Data></Cell>
    <Cell><Data ss:Type="String">hypothetical protein CHLNCDRAFT_58985 [Chlorella variabilis]</Data></Cell>
   </Row>
   <Row ss:AutoFitHeight="0">
    <Cell><Data ss:Type="String">isotig09401_235_639_-3_405_134_1         </Data></Cell>
    <Cell><Data ss:Type="Number">2</Data></Cell>
   </Row>
   <Row ss:AutoFitHeight="0">
    <Cell><Data ss:Type="String">isotig09401_235_639_-3_405_134_1</Data></Cell>
    <Cell><Data ss:Type="Number">1</Data></Cell>
    <Cell><Data ss:Type="Number">134</Data></Cell>
    <Cell><Data ss:Type="Number">0.76119402999999997</Data></Cell>
    <Cell><Data ss:Type="Number">177</Data></Cell>
    <Cell><Data ss:Type="Number">58</Data></Cell>
    <Cell><Data ss:Type="Number">172</Data></Cell>
    <Cell><Data ss:Type="Number">0.649717514</Data></Cell>
    <Cell><Data ss:Type="Number">49.137931029999997</Data></Cell>
    <Cell><Data ss:Type="String">ref|XP_001696586.1|</Data></Cell>
    <Cell><Data ss:Type="String">predicted protein [Chlamydomonas reinhardtii]</Data></Cell>
   </Row>
   <Row ss:AutoFitHeight="0">
    <Cell><Data ss:Type="String">isotig09391_47_706_+2_660_219_9          </Data></Cell>
    <Cell><Data ss:Type="Number">2</Data></Cell>
   </Row>
   <Row ss:AutoFitHeight="0">
    <Cell><Data ss:Type="String">isotig09391_47_706_+2_660_219_9</Data></Cell>
    <Cell><Data ss:Type="Number">1</Data></Cell>
    <Cell><Data ss:Type="Number">219</Data></Cell>
    <Cell><Data ss:Type="Number">0.90410958900000005</Data></Cell>
    <Cell><Data ss:Type="Number">237</Data></Cell>
    <Cell><Data ss:Type="Number">31</Data></Cell>
    <Cell><Data ss:Type="Number">230</Data></Cell>
    <Cell><Data ss:Type="Number">0.84388185699999996</Data></Cell>
    <Cell><Data ss:Type="Number">57</Data></Cell>
    <Cell><Data ss:Type="String">ref|XP_002949029.1|</Data></Cell>
    <Cell><Data ss:Type="String">hypothetical protein VOLCADRAFT_109693 [Volvox carteri f. nagariensis]</Data></Cell>
   </Row>
   <Row ss:AutoFitHeight="0">
    <Cell><Data ss:Type="String">isotig09381_119_712_+2_594_197_5         </Data></Cell>
    <Cell><Data ss:Type="Number">2</Data></Cell>
   </Row>
   <Row ss:AutoFitHeight="0">
    <Cell><Data ss:Type="String">isotig09381_119_712_+2_594_197_5</Data></Cell>
    <Cell><Data ss:Type="Number">1</Data></Cell>
    <Cell><Data ss:Type="Number">197</Data></Cell>
    <Cell><Data ss:Type="Number">1</Data></Cell>
    <Cell><Data ss:Type="Number">447</Data></Cell>
    <Cell><Data ss:Type="Number">256</Data></Cell>
    <Cell><Data ss:Type="Number">446</Data></Cell>
    <Cell><Data ss:Type="Number">0.42729306500000003</Data></Cell>
    <Cell><Data ss:Type="Number">45.177664970000002</Data></Cell>
    <Cell><Data ss:Type="String">emb|CAR92574.1|</Data></Cell>
    <Cell><Data ss:Type="String">cation exchanger 1 [Chlamydomonas reinhardtii]</Data></Cell>
   </Row>
   <Row ss:AutoFitHeight="0">
    <Cell><Data ss:Type="String">isotig09373_1_582_-3_582_194_15          </Data></Cell>
    <Cell><Data ss:Type="Number">2</Data></Cell>
   </Row>
   <Row ss:AutoFitHeight="0">
    <Cell><Data ss:Type="String">isotig09373_1_582_-3_582_194_15</Data></Cell>
    <Cell><Data ss:Type="Number">1</Data></Cell>
    <Cell><Data ss:Type="Number">194</Data></Cell>
    <Cell><Data ss:Type="Number">1</Data></Cell>
    <Cell><Data ss:Type="Number">268</Data></Cell>
    <Cell><Data ss:Type="Number">75</Data></Cell>
    <Cell><Data ss:Type="Number">268</Data></Cell>
    <Cell><Data ss:Type="Number">0.72388059699999996</Data></Cell>
    <Cell><Data ss:Type="Number">43.81443299</Data></Cell>
    <Cell><Data ss:Type="String">ref|ZP_07836058.1|</Data></Cell>
    <Cell><Data ss:Type="String">Conserved hypothetical protein CHP00245 [Thermaerobacter subterraneus DSM 13965]</Data></Cell>
   </Row>
   <Row ss:AutoFitHeight="0">
    <Cell><Data ss:Type="String">isotig09369_181_663_+1_483_160_3         </Data></Cell>
    <Cell><Data ss:Type="Number">2</Data></Cell>
   </Row>
   <Row ss:AutoFitHeight="0">
    <Cell><Data ss:Type="String">isotig09369_181_663_+1_483_160_3</Data></Cell>
    <Cell><Data ss:Type="Number">1</Data></Cell>
    <Cell><Data ss:Type="Number">160</Data></Cell>
    <Cell><Data ss:Type="Number">0.99375000000000002</Data></Cell>
    <Cell><Data ss:Type="Number">163</Data></Cell>
    <Cell><Data ss:Type="Number">1</Data></Cell>
    <Cell><Data ss:Type="Number">162</Data></Cell>
    <Cell><Data ss:Type="Number">0.99386503100000001</Data></Cell>
    <Cell><Data ss:Type="Number">60.122699390000001</Data></Cell>
    <Cell><Data ss:Type="String">gb|EFN59049.1|</Data></Cell>
    <Cell><Data ss:Type="String">hypothetical protein CHLNCDRAFT_29488 [Chlorella variabilis]</Data></Cell>
   </Row>
   <Row ss:AutoFitHeight="0">
    <Cell><Data ss:Type="String">isotig09355_1_639_-1_639_213_6           </Data></Cell>
    <Cell><Data ss:Type="Number">2</Data></Cell>
   </Row>
   <Row ss:AutoFitHeight="0">
    <Cell><Data ss:Type="String">isotig09355_1_639_-1_639_213_6</Data></Cell>
    <Cell><Data ss:Type="Number">1</Data></Cell>
    <Cell><Data ss:Type="Number">213</Data></Cell>
    <Cell><Data ss:Type="Number">1</Data></Cell>
    <Cell><Data ss:Type="Number">649</Data></Cell>
    <Cell><Data ss:Type="Number">238</Data></Cell>
    <Cell><Data ss:Type="Number">443</Data></Cell>
    <Cell><Data ss:Type="Number">0.31741140200000001</Data></Cell>
    <Cell><Data ss:Type="Number">44</Data></Cell>
    <Cell><Data ss:Type="String">ref|XP_002499667.1|</Data></Cell>
    <Cell><Data ss:Type="String">membrane bound o-acyl transferase [Micromonas sp. RCC299]</Data></Cell>
   </Row>
   <Row ss:AutoFitHeight="0">
    <Cell><Data ss:Type="String">isotig09345_105_581_+3_477_158_11        </Data></Cell>
    <Cell><Data ss:Type="Number">2</Data></Cell>
   </Row>
   <Row ss:AutoFitHeight="0">
    <Cell><Data ss:Type="String">isotig09345_105_581_+3_477_158_11</Data></Cell>
    <Cell><Data ss:Type="Number">1</Data></Cell>
    <Cell><Data ss:Type="Number">158</Data></Cell>
    <Cell><Data ss:Type="Number">0.91772151899999999</Data></Cell>
    <Cell><Data ss:Type="Number">157</Data></Cell>
    <Cell><Data ss:Type="Number">7</Data></Cell>
    <Cell><Data ss:Type="Number">150</Data></Cell>
    <Cell><Data ss:Type="Number">0.91719745200000002</Data></Cell>
    <Cell><Data ss:Type="Number">58.389261740000002</Data></Cell>
    <Cell><Data ss:Type="String">ref|XP_001698389.1|</Data></Cell>
    <Cell><Data ss:Type="String">predicted protein [Chlamydomonas reinhardtii]</Data></Cell>
   </Row>
   <Row ss:AutoFitHeight="0">
    <Cell><Data ss:Type="String">isotig09344_64_753_+1_690_230_10         </Data></Cell>
    <Cell><Data ss:Type="Number">2</Data></Cell>
   </Row>
   <Row ss:AutoFitHeight="0">
    <Cell><Data ss:Type="String">isotig09344_64_753_+1_690_230_10</Data></Cell>
    <Cell><Data ss:Type="Number">1</Data></Cell>
    <Cell><Data ss:Type="Number">230</Data></Cell>
    <Cell><Data ss:Type="Number">1</Data></Cell>
    <Cell><Data ss:Type="Number">791</Data></Cell>
    <Cell><Data ss:Type="Number">321</Data></Cell>
    <Cell><Data ss:Type="Number">548</Data></Cell>
    <Cell><Data ss:Type="Number">0.28824273099999997</Data></Cell>
    <Cell><Data ss:Type="Number">60.434782609999999</Data></Cell>
    <Cell><Data ss:Type="String">ref|XP_002505947.1|</Data></Cell>
    <Cell><Data ss:Type="String">predicted protein [Micromonas sp. RCC299]</Data></Cell>
   </Row>
   <Row ss:AutoFitHeight="0">
    <Cell><Data ss:Type="String">isotig09337_2_589_-1_588_196_8           </Data></Cell>
    <Cell><Data ss:Type="Number">2</Data></Cell>
   </Row>
   <Row ss:AutoFitHeight="0">
    <Cell><Data ss:Type="String">isotig09337_2_589_-1_588_196_8</Data></Cell>
    <Cell><Data ss:Type="Number">1</Data></Cell>
    <Cell><Data ss:Type="Number">196</Data></Cell>
    <Cell><Data ss:Type="Number">0.26530612199999998</Data></Cell>
    <Cell><Data ss:Type="Number">1293</Data></Cell>
    <Cell><Data ss:Type="Number">93</Data></Cell>
    <Cell><Data ss:Type="Number">144</Data></Cell>
    <Cell><Data ss:Type="Number">4.0216551000000003E-2</Data></Cell>
    <Cell><Data ss:Type="Number">46.15384615</Data></Cell>
    <Cell><Data ss:Type="String">gb|EFN54095.1|</Data></Cell>
    <Cell><Data ss:Type="String">hypothetical protein CHLNCDRAFT_136220 [Chlorella variabilis]</Data></Cell>
   </Row>
   <Row ss:AutoFitHeight="0">
    <Cell><Data ss:Type="String">isotig09309_127_759_+1_633_211_5         </Data></Cell>
    <Cell><Data ss:Type="Number">2</Data></Cell>
   </Row>
   <Row ss:AutoFitHeight="0">
    <Cell><Data ss:Type="String">isotig09309_127_759_+1_633_211_5</Data></Cell>
    <Cell><Data ss:Type="Number">1</Data></Cell>
    <Cell><Data ss:Type="Number">211</Data></Cell>
    <Cell><Data ss:Type="Number">0.85308056899999996</Data></Cell>
    <Cell><Data ss:Type="Number">352</Data></Cell>
    <Cell><Data ss:Type="Number">3</Data></Cell>
    <Cell><Data ss:Type="Number">189</Data></Cell>
    <Cell><Data ss:Type="Number">0.53125</Data></Cell>
    <Cell><Data ss:Type="Number">41.176470590000001</Data></Cell>
    <Cell><Data ss:Type="String">gb|ACJ85503.1|</Data></Cell>
    <Cell><Data ss:Type="String">unknown [Medicago truncatula]</Data></Cell>
   </Row>
   <Row ss:AutoFitHeight="0">
    <Cell><Data ss:Type="String">isotig09286_37_465_+1_429_142_2          </Data></Cell>
    <Cell><Data ss:Type="Number">2</Data></Cell>
   </Row>
   <Row ss:AutoFitHeight="0">
    <Cell><Data ss:Type="String">isotig09286_37_465_+1_429_142_2</Data></Cell>
    <Cell><Data ss:Type="Number">1</Data></Cell>
    <Cell><Data ss:Type="Number">142</Data></Cell>
    <Cell><Data ss:Type="Number">0.211267606</Data></Cell>
    <Cell><Data ss:Type="Number">145</Data></Cell>
    <Cell><Data ss:Type="Number">103</Data></Cell>
    <Cell><Data ss:Type="Number">132</Data></Cell>
    <Cell><Data ss:Type="Number">0.20689655200000001</Data></Cell>
    <Cell><Data ss:Type="Number">60</Data></Cell>
    <Cell><Data ss:Type="String">ref|XP_002506851.1|</Data></Cell>
    <Cell><Data ss:Type="String">predicted protein [Micromonas sp. RCC299]</Data></Cell>
   </Row>
   <Row ss:AutoFitHeight="0">
    <Cell><Data ss:Type="String">isotig09253_154_768_+1_615_205_5         </Data></Cell>
    <Cell><Data ss:Type="Number">2</Data></Cell>
   </Row>
   <Row ss:AutoFitHeight="0">
    <Cell><Data ss:Type="String">isotig09253_154_768_+1_615_205_5</Data></Cell>
    <Cell><Data ss:Type="Number">1</Data></Cell>
    <Cell><Data ss:Type="Number">205</Data></Cell>
    <Cell><Data ss:Type="Number">0.84878048800000006</Data></Cell>
    <Cell><Data ss:Type="Number">194</Data></Cell>
    <Cell><Data ss:Type="Number">1</Data></Cell>
    <Cell><Data ss:Type="Number">173</Data></Cell>
    <Cell><Data ss:Type="Number">0.89175257699999999</Data></Cell>
    <Cell><Data ss:Type="Number">61.93181818</Data></Cell>
    <Cell><Data ss:Type="String">gb|EFN59559.1|</Data></Cell>
    <Cell><Data ss:Type="String">hypothetical protein CHLNCDRAFT_49309 [Chlorella variabilis]</Data></Cell>
   </Row>
   <Row ss:AutoFitHeight="0">
    <Cell><Data ss:Type="String">isotig09225_136_771_+1_636_212_4         </Data></Cell>
    <Cell><Data ss:Type="Number">2</Data></Cell>
   </Row>
   <Row ss:AutoFitHeight="0">
    <Cell><Data ss:Type="String">isotig09225_136_771_+1_636_212_4</Data></Cell>
    <Cell><Data ss:Type="Number">1</Data></Cell>
    <Cell><Data ss:Type="Number">212</Data></Cell>
    <Cell><Data ss:Type="Number">0.57547169799999998</Data></Cell>
    <Cell><Data ss:Type="Number">1156</Data></Cell>
    <Cell><Data ss:Type="Number">125</Data></Cell>
    <Cell><Data ss:Type="Number">244</Data></Cell>
    <Cell><Data ss:Type="Number">0.103806228</Data></Cell>
    <Cell><Data ss:Type="Number">52.459016390000002</Data></Cell>
    <Cell><Data ss:Type="String">gb|EFN60184.1|</Data></Cell>
    <Cell><Data ss:Type="String">hypothetical protein CHLNCDRAFT_133698 [Chlorella variabilis]</Data></Cell>
   </Row>
   <Row ss:AutoFitHeight="0">
    <Cell><Data ss:Type="String">isotig09211_79_345_+1_267_88_1           </Data></Cell>
    <Cell><Data ss:Type="Number">2</Data></Cell>
   </Row>
   <Row ss:AutoFitHeight="0">
    <Cell><Data ss:Type="String">isotig09211_79_345_+1_267_88_1</Data></Cell>
    <Cell><Data ss:Type="Number">1</Data></Cell>
    <Cell><Data ss:Type="Number">88</Data></Cell>
    <Cell><Data ss:Type="Number">0.97727272700000001</Data></Cell>
    <Cell><Data ss:Type="Number">85</Data></Cell>
    <Cell><Data ss:Type="Number">1</Data></Cell>
    <Cell><Data ss:Type="Number">85</Data></Cell>
    <Cell><Data ss:Type="Number">1</Data></Cell>
    <Cell><Data ss:Type="Number">47.126436779999999</Data></Cell>
    <Cell><Data ss:Type="String">ref|XP_001698685.1|</Data></Cell>
    <Cell><Data ss:Type="String">flagellar associated protein [Chlamydomonas reinhardtii]</Data></Cell>
   </Row>
   <Row ss:AutoFitHeight="0">
    <Cell><Data ss:Type="String">isotig09175_55_780_-2_726_241_3          </Data></Cell>
    <Cell><Data ss:Type="Number">2</Data></Cell>
   </Row>
   <Row ss:AutoFitHeight="0">
    <Cell><Data ss:Type="String">isotig09175_55_780_-2_726_241_3</Data></Cell>
    <Cell><Data ss:Type="Number">1</Data></Cell>
    <Cell><Data ss:Type="Number">241</Data></Cell>
    <Cell><Data ss:Type="Number">0.96680497899999995</Data></Cell>
    <Cell><Data ss:Type="Number">327</Data></Cell>
    <Cell><Data ss:Type="Number">98</Data></Cell>
    <Cell><Data ss:Type="Number">327</Data></Cell>
    <Cell><Data ss:Type="Number">0.70336391399999998</Data></Cell>
    <Cell><Data ss:Type="Number">60.425531909999997</Data></Cell>
    <Cell><Data ss:Type="String">ref|XP_002316984.1|</Data></Cell>
    <Cell><Data ss:Type="String">predicted protein [Populus trichocarpa]</Data></Cell>
   </Row>
   <Row ss:AutoFitHeight="0">
    <Cell><Data ss:Type="String">isotig09154_65_613_+2_549_182_4          </Data></Cell>
    <Cell><Data ss:Type="Number">2</Data></Cell>
   </Row>
   <Row ss:AutoFitHeight="0">
    <Cell><Data ss:Type="String">isotig09154_65_613_+2_549_182_4</Data></Cell>
    <Cell><Data ss:Type="Number">1</Data></Cell>
    <Cell><Data ss:Type="Number">182</Data></Cell>
    <Cell><Data ss:Type="Number">0.59890109899999999</Data></Cell>
    <Cell><Data ss:Type="Number">192</Data></Cell>
    <Cell><Data ss:Type="Number">73</Data></Cell>
    <Cell><Data ss:Type="Number">192</Data></Cell>
    <Cell><Data ss:Type="Number">0.625</Data></Cell>
    <Cell><Data ss:Type="Number">40</Data></Cell>
    <Cell><Data ss:Type="String">gb|EFN58100.1|</Data></Cell>
    <Cell><Data ss:Type="String">hypothetical protein CHLNCDRAFT_142423 [Chlorella variabilis]</Data></Cell>
   </Row>
   <Row ss:AutoFitHeight="0">
    <Cell><Data ss:Type="String">isotig09150_1_534_-3_534_178_7           </Data></Cell>
    <Cell><Data ss:Type="Number">2</Data></Cell>
   </Row>
   <Row ss:AutoFitHeight="0">
    <Cell><Data ss:Type="String">isotig09150_1_534_-3_534_178_7</Data></Cell>
    <Cell><Data ss:Type="Number">1</Data></Cell>
    <Cell><Data ss:Type="Number">178</Data></Cell>
    <Cell><Data ss:Type="Number">0.77528089899999997</Data></Cell>
    <Cell><Data ss:Type="Number">457</Data></Cell>
    <Cell><Data ss:Type="Number">38</Data></Cell>
    <Cell><Data ss:Type="Number">175</Data></Cell>
    <Cell><Data ss:Type="Number">0.30196936499999999</Data></Cell>
    <Cell><Data ss:Type="Number">44.20289855</Data></Cell>
    <Cell><Data ss:Type="String">ref|NP_001169292.1|</Data></Cell>
    <Cell><Data ss:Type="String">hypothetical protein LOC100383156 [Zea mays]</Data></Cell>
   </Row>
   <Row ss:AutoFitHeight="0">
    <Cell><Data ss:Type="String">isotig09133_97_474_-1_378_125_6          </Data></Cell>
    <Cell><Data ss:Type="Number">2</Data></Cell>
   </Row>
   <Row ss:AutoFitHeight="0">
    <Cell><Data ss:Type="String">isotig09133_97_474_-1_378_125_6</Data></Cell>
    <Cell><Data ss:Type="Number">1</Data></Cell>
    <Cell><Data ss:Type="Number">125</Data></Cell>
    <Cell><Data ss:Type="Number">0.90400000000000003</Data></Cell>
    <Cell><Data ss:Type="Number">119</Data></Cell>
    <Cell><Data ss:Type="Number">3</Data></Cell>
    <Cell><Data ss:Type="Number">117</Data></Cell>
    <Cell><Data ss:Type="Number">0.96638655500000004</Data></Cell>
    <Cell><Data ss:Type="Number">40.170940170000002</Data></Cell>
    <Cell><Data ss:Type="String">ref|XP_001695403.1|</Data></Cell>
    <Cell><Data ss:Type="String">predicted protein [Chlamydomonas reinhardtii]</Data></Cell>
   </Row>
   <Row ss:AutoFitHeight="0">
    <Cell><Data ss:Type="String">isotig09114_1_501_-1_501_167_4           </Data></Cell>
    <Cell><Data ss:Type="Number">2</Data></Cell>
   </Row>
   <Row ss:AutoFitHeight="0">
    <Cell><Data ss:Type="String">isotig09114_1_501_-1_501_167_4</Data></Cell>
    <Cell><Data ss:Type="Number">1</Data></Cell>
    <Cell><Data ss:Type="Number">167</Data></Cell>
    <Cell><Data ss:Type="Number">0.30538922200000002</Data></Cell>
    <Cell><Data ss:Type="Number">629</Data></Cell>
    <Cell><Data ss:Type="Number">292</Data></Cell>
    <Cell><Data ss:Type="Number">342</Data></Cell>
    <Cell><Data ss:Type="Number">8.1081080999999999E-2</Data></Cell>
    <Cell><Data ss:Type="Number">43.137254900000002</Data></Cell>
    <Cell><Data ss:Type="String">gb|EFN50973.1|</Data></Cell>
    <Cell><Data ss:Type="String">hypothetical protein CHLNCDRAFT_141613 [Chlorella variabilis]</Data></Cell>
   </Row>
   <Row ss:AutoFitHeight="0">
    <Cell><Data ss:Type="String">isotig09110_137_778_+2_642_213_4         </Data></Cell>
    <Cell><Data ss:Type="Number">2</Data></Cell>
   </Row>
   <Row ss:AutoFitHeight="0">
    <Cell><Data ss:Type="String">isotig09110_137_778_+2_642_213_4</Data></Cell>
    <Cell><Data ss:Type="Number">1</Data></Cell>
    <Cell><Data ss:Type="Number">213</Data></Cell>
    <Cell><Data ss:Type="Number">0.70892018800000001</Data></Cell>
    <Cell><Data ss:Type="Number">173</Data></Cell>
    <Cell><Data ss:Type="Number">6</Data></Cell>
    <Cell><Data ss:Type="Number">159</Data></Cell>
    <Cell><Data ss:Type="Number">0.89017341000000005</Data></Cell>
    <Cell><Data ss:Type="Number">42.30769231</Data></Cell>
    <Cell><Data ss:Type="String">ref|XP_002958083.1|</Data></Cell>
    <Cell><Data ss:Type="String">hypothetical protein VOLCADRAFT_99289 [Volvox carteri f. nagariensis]</Data></Cell>
   </Row>
   <Row ss:AutoFitHeight="0">
    <Cell><Data ss:Type="String">isotig09109_260_445_+2_186_61_4          </Data></Cell>
    <Cell><Data ss:Type="Number">2</Data></Cell>
   </Row>
   <Row ss:AutoFitHeight="0">
    <Cell><Data ss:Type="String">isotig09109_260_445_+2_186_61_4</Data></Cell>
    <Cell><Data ss:Type="Number">1</Data></Cell>
    <Cell><Data ss:Type="Number">61</Data></Cell>
    <Cell><Data ss:Type="Number">0.80327868899999999</Data></Cell>
    <Cell><Data ss:Type="Number">117</Data></Cell>
    <Cell><Data ss:Type="Number">5</Data></Cell>
    <Cell><Data ss:Type="Number">54</Data></Cell>
    <Cell><Data ss:Type="Number">0.42735042699999998</Data></Cell>
    <Cell><Data ss:Type="Number">51.92307692</Data></Cell>
    <Cell><Data ss:Type="String">ref|XP_001701726.1|</Data></Cell>
    <Cell><Data ss:Type="String">predicted protein [Chlamydomonas reinhardtii]</Data></Cell>
   </Row>
   <Row ss:AutoFitHeight="0">
    <Cell><Data ss:Type="String">isotig09082_154_639_+1_486_161_3         </Data></Cell>
    <Cell><Data ss:Type="Number">2</Data></Cell>
   </Row>
   <Row ss:AutoFitHeight="0">
    <Cell><Data ss:Type="String">isotig09082_154_639_+1_486_161_3</Data></Cell>
    <Cell><Data ss:Type="Number">1</Data></Cell>
    <Cell><Data ss:Type="Number">161</Data></Cell>
    <Cell><Data ss:Type="Number">0.88198757800000005</Data></Cell>
    <Cell><Data ss:Type="Number">170</Data></Cell>
    <Cell><Data ss:Type="Number">13</Data></Cell>
    <Cell><Data ss:Type="Number">169</Data></Cell>
    <Cell><Data ss:Type="Number">0.92352941200000005</Data></Cell>
    <Cell><Data ss:Type="Number">46.5408805</Data></Cell>
    <Cell><Data ss:Type="String">ref|XP_002946530.1|</Data></Cell>
    <Cell><Data ss:Type="String">hypothetical protein VOLCADRAFT_115933 [Volvox carteri f. nagariensis]</Data></Cell>
   </Row>
   <Row ss:AutoFitHeight="0">
    <Cell><Data ss:Type="String">isotig09076_190_795_+1_606_202_3         </Data></Cell>
    <Cell><Data ss:Type="Number">2</Data></Cell>
   </Row>
   <Row ss:AutoFitHeight="0">
    <Cell><Data ss:Type="String">isotig09076_190_795_+1_606_202_3</Data></Cell>
    <Cell><Data ss:Type="Number">1</Data></Cell>
    <Cell><Data ss:Type="Number">202</Data></Cell>
    <Cell><Data ss:Type="Number">0.77227722799999998</Data></Cell>
    <Cell><Data ss:Type="Number">170</Data></Cell>
    <Cell><Data ss:Type="Number">10</Data></Cell>
    <Cell><Data ss:Type="Number">163</Data></Cell>
    <Cell><Data ss:Type="Number">0.90588235299999997</Data></Cell>
    <Cell><Data ss:Type="Number">41.666666669999998</Data></Cell>
    <Cell><Data ss:Type="String">gb|EFN54175.1|</Data></Cell>
    <Cell><Data ss:Type="String">hypothetical protein CHLNCDRAFT_17489 [Chlorella variabilis]</Data></Cell>
   </Row>
   <Row ss:AutoFitHeight="0">
    <Cell><Data ss:Type="String">isotig09061_10_675_+1_666_221_8          </Data></Cell>
    <Cell><Data ss:Type="Number">2</Data></Cell>
   </Row>
   <Row ss:AutoFitHeight="0">
    <Cell><Data ss:Type="String">isotig09061_10_675_+1_666_221_8</Data></Cell>
    <Cell><Data ss:Type="Number">1</Data></Cell>
    <Cell><Data ss:Type="Number">221</Data></Cell>
    <Cell><Data ss:Type="Number">0.17647058800000001</Data></Cell>
    <Cell><Data ss:Type="Number">287</Data></Cell>
    <Cell><Data ss:Type="Number">204</Data></Cell>
    <Cell><Data ss:Type="Number">242</Data></Cell>
    <Cell><Data ss:Type="Number">0.13588850199999999</Data></Cell>
    <Cell><Data ss:Type="Number">51.282051279999997</Data></Cell>
    <Cell><Data ss:Type="String">gb|EFN50709.1|</Data></Cell>
    <Cell><Data ss:Type="String">hypothetical protein CHLNCDRAFT_142587 [Chlorella variabilis]</Data></Cell>
   </Row>
   <Row ss:AutoFitHeight="0">
    <Cell><Data ss:Type="String">isotig09055_23_721_-3_699_232_9          </Data></Cell>
    <Cell><Data ss:Type="Number">2</Data></Cell>
   </Row>
   <Row ss:AutoFitHeight="0">
    <Cell><Data ss:Type="String">isotig09055_23_721_-3_699_232_9</Data></Cell>
    <Cell><Data ss:Type="Number">1</Data></Cell>
    <Cell><Data ss:Type="Number">232</Data></Cell>
    <Cell><Data ss:Type="Number">0.15086206899999999</Data></Cell>
    <Cell><Data ss:Type="Number">358</Data></Cell>
    <Cell><Data ss:Type="Number">256</Data></Cell>
    <Cell><Data ss:Type="Number">290</Data></Cell>
    <Cell><Data ss:Type="Number">9.7765362999999994E-2</Data></Cell>
    <Cell><Data ss:Type="Number">51.428571429999998</Data></Cell>
    <Cell><Data ss:Type="String">ref|XP_002954131.1|</Data></Cell>
    <Cell><Data ss:Type="String">hypothetical protein VOLCADRAFT_82610 [Volvox carteri f. nagariensis]</Data></Cell>
   </Row>
   <Row ss:AutoFitHeight="0">
    <Cell><Data ss:Type="String">isotig09041_2_730_-1_729_243_21          </Data></Cell>
    <Cell><Data ss:Type="Number">2</Data></Cell>
   </Row>
   <Row ss:AutoFitHeight="0">
    <Cell><Data ss:Type="String">isotig09041_2_730_-1_729_243_21</Data></Cell>
    <Cell><Data ss:Type="Number">1</Data></Cell>
    <Cell><Data ss:Type="Number">243</Data></Cell>
    <Cell><Data ss:Type="Number">0.99176954699999997</Data></Cell>
    <Cell><Data ss:Type="Number">262</Data></Cell>
    <Cell><Data ss:Type="Number">6</Data></Cell>
    <Cell><Data ss:Type="Number">254</Data></Cell>
    <Cell><Data ss:Type="Number">0.95038167900000003</Data></Cell>
    <Cell><Data ss:Type="Number">43.6</Data></Cell>
    <Cell><Data ss:Type="String">gb|EFN55982.1|</Data></Cell>
    <Cell><Data ss:Type="String">hypothetical protein CHLNCDRAFT_52053 [Chlorella variabilis]</Data></Cell>
   </Row>
   <Row ss:AutoFitHeight="0">
    <Cell><Data ss:Type="String">isotig09036_11_751_+2_741_246_11         </Data></Cell>
    <Cell><Data ss:Type="Number">2</Data></Cell>
   </Row>
   <Row ss:AutoFitHeight="0">
    <Cell><Data ss:Type="String">isotig09036_11_751_+2_741_246_11</Data></Cell>
    <Cell><Data ss:Type="Number">1</Data></Cell>
    <Cell><Data ss:Type="Number">246</Data></Cell>
    <Cell><Data ss:Type="Number">0.71544715400000003</Data></Cell>
    <Cell><Data ss:Type="Number">206</Data></Cell>
    <Cell><Data ss:Type="Number">12</Data></Cell>
    <Cell><Data ss:Type="Number">187</Data></Cell>
    <Cell><Data ss:Type="Number">0.85436893199999997</Data></Cell>
    <Cell><Data ss:Type="Number">57.386363639999999</Data></Cell>
    <Cell><Data ss:Type="String">ref|XP_001693406.1|</Data></Cell>
    <Cell><Data ss:Type="String">hypothetical protein CHLREDRAFT_99209 [Chlamydomonas reinhardtii]</Data></Cell>
   </Row>
   <Row ss:AutoFitHeight="0">
    <Cell><Data ss:Type="String">isotig09033_389_580_-3_192_63_2          </Data></Cell>
    <Cell><Data ss:Type="Number">2</Data></Cell>
   </Row>
   <Row ss:AutoFitHeight="0">
    <Cell><Data ss:Type="String">isotig09033_389_580_-3_192_63_2</Data></Cell>
    <Cell><Data ss:Type="Number">1</Data></Cell>
    <Cell><Data ss:Type="Number">63</Data></Cell>
    <Cell><Data ss:Type="Number">0.825396825</Data></Cell>
    <Cell><Data ss:Type="Number">80</Data></Cell>
    <Cell><Data ss:Type="Number">4</Data></Cell>
    <Cell><Data ss:Type="Number">55</Data></Cell>
    <Cell><Data ss:Type="Number">0.65</Data></Cell>
    <Cell><Data ss:Type="Number">48.07692308</Data></Cell>
    <Cell><Data ss:Type="String">ref|XP_001984623.1|</Data></Cell>
    <Cell><Data ss:Type="String">GH16574 [Drosophila grimshawi]</Data></Cell>
   </Row>
   <Row ss:AutoFitHeight="0">
    <Cell><Data ss:Type="String">isotig08998_286_705_-2_420_139_7         </Data></Cell>
    <Cell><Data ss:Type="Number">2</Data></Cell>
   </Row>
   <Row ss:AutoFitHeight="0">
    <Cell><Data ss:Type="String">isotig08998_286_705_-2_420_139_7</Data></Cell>
    <Cell><Data ss:Type="Number">1</Data></Cell>
    <Cell><Data ss:Type="Number">139</Data></Cell>
    <Cell><Data ss:Type="Number">0.80575539600000001</Data></Cell>
    <Cell><Data ss:Type="Number">285</Data></Cell>
    <Cell><Data ss:Type="Number">159</Data></Cell>
    <Cell><Data ss:Type="Number">270</Data></Cell>
    <Cell><Data ss:Type="Number">0.39298245599999998</Data></Cell>
    <Cell><Data ss:Type="Number">43.75</Data></Cell>
    <Cell><Data ss:Type="String">ref|XP_001702618.1|</Data></Cell>
    <Cell><Data ss:Type="String">predicted protein [Chlamydomonas reinhardtii]</Data></Cell>
   </Row>
   <Row ss:AutoFitHeight="0">
    <Cell><Data ss:Type="String">isotig08991_85_678_+1_594_197_7          </Data></Cell>
    <Cell><Data ss:Type="Number">2</Data></Cell>
   </Row>
   <Row ss:AutoFitHeight="0">
    <Cell><Data ss:Type="String">isotig08991_85_678_+1_594_197_7</Data></Cell>
    <Cell><Data ss:Type="Number">1</Data></Cell>
    <Cell><Data ss:Type="Number">197</Data></Cell>
    <Cell><Data ss:Type="Number">0.68020304600000003</Data></Cell>
    <Cell><Data ss:Type="Number">298</Data></Cell>
    <Cell><Data ss:Type="Number">162</Data></Cell>
    <Cell><Data ss:Type="Number">291</Data></Cell>
    <Cell><Data ss:Type="Number">0.43624161099999997</Data></Cell>
    <Cell><Data ss:Type="Number">43.283582090000003</Data></Cell>
    <Cell><Data ss:Type="String">ref|NP_001146639.1|</Data></Cell>
    <Cell><Data ss:Type="String">hypothetical protein LOC100280238 [Zea mays]</Data></Cell>
   </Row>
   <Row ss:AutoFitHeight="0">
    <Cell><Data ss:Type="String">isotig08966_120_527_+3_408_135_4         </Data></Cell>
    <Cell><Data ss:Type="Number">2</Data></Cell>
   </Row>
   <Row ss:AutoFitHeight="0">
    <Cell><Data ss:Type="String">isotig08966_120_527_+3_408_135_4</Data></Cell>
    <Cell><Data ss:Type="Number">1</Data></Cell>
    <Cell><Data ss:Type="Number">135</Data></Cell>
    <Cell><Data ss:Type="Number">0.94814814800000002</Data></Cell>
    <Cell><Data ss:Type="Number">137</Data></Cell>
    <Cell><Data ss:Type="Number">10</Data></Cell>
    <Cell><Data ss:Type="Number">137</Data></Cell>
    <Cell><Data ss:Type="Number">0.93430656899999998</Data></Cell>
    <Cell><Data ss:Type="Number">71.09375</Data></Cell>
    <Cell><Data ss:Type="String">ref|XP_002953415.1|</Data></Cell>
    <Cell><Data ss:Type="String">flagellar outer arm dynein light chain [Volvox carteri f. nagariensis]</Data></Cell>
   </Row>
   <Row ss:AutoFitHeight="0">
    <Cell><Data ss:Type="String">isotig08960_137_730_+2_594_197_2         </Data></Cell>
    <Cell><Data ss:Type="Number">2</Data></Cell>
   </Row>
   <Row ss:AutoFitHeight="0">
    <Cell><Data ss:Type="String">isotig08960_137_730_+2_594_197_2</Data></Cell>
    <Cell><Data ss:Type="Number">1</Data></Cell>
    <Cell><Data ss:Type="Number">197</Data></Cell>
    <Cell><Data ss:Type="Number">0.64467005099999997</Data></Cell>
    <Cell><Data ss:Type="Number">188</Data></Cell>
    <Cell><Data ss:Type="Number">2</Data></Cell>
    <Cell><Data ss:Type="Number">117</Data></Cell>
    <Cell><Data ss:Type="Number">0.61702127699999998</Data></Cell>
    <Cell><Data ss:Type="Number">43.307086609999999</Data></Cell>
    <Cell><Data ss:Type="String">ref|XP_002977538.1|</Data></Cell>
    <Cell><Data ss:Type="String">hypothetical protein SELMODRAFT_106688 [Selaginella moellendorffii]</Data></Cell>
   </Row>
   <Row ss:AutoFitHeight="0">
    <Cell><Data ss:Type="String">isotig08938_135_713_-1_579_192_9         </Data></Cell>
    <Cell><Data ss:Type="Number">2</Data></Cell>
   </Row>
   <Row ss:AutoFitHeight="0">
    <Cell><Data ss:Type="String">isotig08938_135_713_-1_579_192_9</Data></Cell>
    <Cell><Data ss:Type="Number">1</Data></Cell>
    <Cell><Data ss:Type="Number">192</Data></Cell>
    <Cell><Data ss:Type="Number">0.77083333300000001</Data></Cell>
    <Cell><Data ss:Type="Number">240</Data></Cell>
    <Cell><Data ss:Type="Number">7</Data></Cell>
    <Cell><Data ss:Type="Number">156</Data></Cell>
    <Cell><Data ss:Type="Number">0.625</Data></Cell>
    <Cell><Data ss:Type="Number">43.137254900000002</Data></Cell>
    <Cell><Data ss:Type="String">ref|XP_001702341.1|</Data></Cell>
    <Cell><Data ss:Type="String">hypothetical protein CHLREDRAFT_194644 [Chlamydomonas reinhardtii]</Data></Cell>
   </Row>
   <Row ss:AutoFitHeight="0">
    <Cell><Data ss:Type="String">isotig08905_133_786_+1_654_217_5         </Data></Cell>
    <Cell><Data ss:Type="Number">2</Data></Cell>
   </Row>
   <Row ss:AutoFitHeight="0">
    <Cell><Data ss:Type="String">isotig08905_133_786_+1_654_217_5</Data></Cell>
    <Cell><Data ss:Type="Number">1</Data></Cell>
    <Cell><Data ss:Type="Number">217</Data></Cell>
    <Cell><Data ss:Type="Number">0.926267281</Data></Cell>
    <Cell><Data ss:Type="Number">252</Data></Cell>
    <Cell><Data ss:Type="Number">34</Data></Cell>
    <Cell><Data ss:Type="Number">244</Data></Cell>
    <Cell><Data ss:Type="Number">0.83730158700000001</Data></Cell>
    <Cell><Data ss:Type="Number">54.629629629999997</Data></Cell>
    <Cell><Data ss:Type="String">emb|CBN74838.1|</Data></Cell>
    <Cell><Data ss:Type="String">Protein tyrosine phosphatase [Ectocarpus siliculosus]</Data></Cell>
   </Row>
   <Row ss:AutoFitHeight="0">
    <Cell><Data ss:Type="String">isotig08904_209_655_-1_447_148_3         </Data></Cell>
    <Cell><Data ss:Type="Number">2</Data></Cell>
   </Row>
   <Row ss:AutoFitHeight="0">
    <Cell><Data ss:Type="String">isotig08904_209_655_-1_447_148_3</Data></Cell>
    <Cell><Data ss:Type="Number">1</Data></Cell>
    <Cell><Data ss:Type="Number">148</Data></Cell>
    <Cell><Data ss:Type="Number">0.95270270300000004</Data></Cell>
    <Cell><Data ss:Type="Number">144</Data></Cell>
    <Cell><Data ss:Type="Number">2</Data></Cell>
    <Cell><Data ss:Type="Number">142</Data></Cell>
    <Cell><Data ss:Type="Number">0.97916666699999999</Data></Cell>
    <Cell><Data ss:Type="Number">69.503546099999994</Data></Cell>
    <Cell><Data ss:Type="String">ref|XP_002956343.1|</Data></Cell>
    <Cell><Data ss:Type="String">hypothetical protein VOLCADRAFT_119358 [Volvox carteri f. nagariensis]</Data></Cell>
   </Row>
   <Row ss:AutoFitHeight="0">
    <Cell><Data ss:Type="String">isotig08858_2_706_-2_705_235_2           </Data></Cell>
    <Cell><Data ss:Type="Number">2</Data></Cell>
   </Row>
   <Row ss:AutoFitHeight="0">
    <Cell><Data ss:Type="String">isotig08858_2_706_-2_705_235_2</Data></Cell>
    <Cell><Data ss:Type="Number">1</Data></Cell>
    <Cell><Data ss:Type="Number">235</Data></Cell>
    <Cell><Data ss:Type="Number">0.48510638299999997</Data></Cell>
    <Cell><Data ss:Type="Number">555</Data></Cell>
    <Cell><Data ss:Type="Number">14</Data></Cell>
    <Cell><Data ss:Type="Number">121</Data></Cell>
    <Cell><Data ss:Type="Number">0.19459459500000001</Data></Cell>
    <Cell><Data ss:Type="Number">42.982456139999996</Data></Cell>
    <Cell><Data ss:Type="String">ref|YP_914851.1|</Data></Cell>
    <Cell><Data ss:Type="String">glucose-methanol-choline oxidoreductase [Paracoccus denitrificans PD1222]</Data></Cell>
   </Row>
   <Row ss:AutoFitHeight="0">
    <Cell><Data ss:Type="String">isotig08844_280_567_+1_288_95_3          </Data></Cell>
    <Cell><Data ss:Type="Number">2</Data></Cell>
   </Row>
   <Row ss:AutoFitHeight="0">
    <Cell><Data ss:Type="String">isotig08844_280_567_+1_288_95_3</Data></Cell>
    <Cell><Data ss:Type="Number">1</Data></Cell>
    <Cell><Data ss:Type="Number">95</Data></Cell>
    <Cell><Data ss:Type="Number">0.90526315800000001</Data></Cell>
    <Cell><Data ss:Type="Number">687</Data></Cell>
    <Cell><Data ss:Type="Number">98</Data></Cell>
    <Cell><Data ss:Type="Number">183</Data></Cell>
    <Cell><Data ss:Type="Number">0.12518195100000001</Data></Cell>
    <Cell><Data ss:Type="Number">47.674418600000003</Data></Cell>
    <Cell><Data ss:Type="String">ref|XP_002332638.1|</Data></Cell>
    <Cell><Data ss:Type="String">predicted protein [Populus trichocarpa]</Data></Cell>
   </Row>
   <Row ss:AutoFitHeight="0">
    <Cell><Data ss:Type="String">isotig08836_2_670_-1_669_223_9           </Data></Cell>
    <Cell><Data ss:Type="Number">2</Data></Cell>
   </Row>
   <Row ss:AutoFitHeight="0">
    <Cell><Data ss:Type="String">isotig08836_2_670_-1_669_223_9</Data></Cell>
    <Cell><Data ss:Type="Number">1</Data></Cell>
    <Cell><Data ss:Type="Number">223</Data></Cell>
    <Cell><Data ss:Type="Number">0.67713004499999996</Data></Cell>
    <Cell><Data ss:Type="Number">1017</Data></Cell>
    <Cell><Data ss:Type="Number">74</Data></Cell>
    <Cell><Data ss:Type="Number">219</Data></Cell>
    <Cell><Data ss:Type="Number">0.14355948900000001</Data></Cell>
    <Cell><Data ss:Type="Number">58.552631580000003</Data></Cell>
    <Cell><Data ss:Type="String">ref|XP_001695071.1|</Data></Cell>
    <Cell><Data ss:Type="String">Fe-S oxidoreductase [Chlamydomonas reinhardtii]</Data></Cell>
   </Row>
   <Row ss:AutoFitHeight="0">
    <Cell><Data ss:Type="String">isotig08826_150_683_-1_534_177_5         </Data></Cell>
    <Cell><Data ss:Type="Number">2</Data></Cell>
   </Row>
   <Row ss:AutoFitHeight="0">
    <Cell><Data ss:Type="String">isotig08826_150_683_-1_534_177_5</Data></Cell>
    <Cell><Data ss:Type="Number">1</Data></Cell>
    <Cell><Data ss:Type="Number">177</Data></Cell>
    <Cell><Data ss:Type="Number">0.68361581900000001</Data></Cell>
    <Cell><Data ss:Type="Number">179</Data></Cell>
    <Cell><Data ss:Type="Number">59</Data></Cell>
    <Cell><Data ss:Type="Number">179</Data></Cell>
    <Cell><Data ss:Type="Number">0.67597765399999998</Data></Cell>
    <Cell><Data ss:Type="Number">41.463414630000003</Data></Cell>
    <Cell><Data ss:Type="String">ref|XP_001694384.1|</Data></Cell>
    <Cell><Data ss:Type="String">SnoaL-like polyketide cyclase/hydroxylase [Chlamydomonas reinhardtii]</Data></Cell>
   </Row>
   <Row ss:AutoFitHeight="0">
    <Cell><Data ss:Type="String">isotig08814_34_267_+1_234_77_2           </Data></Cell>
    <Cell><Data ss:Type="Number">2</Data></Cell>
   </Row>
   <Row ss:AutoFitHeight="0">
    <Cell><Data ss:Type="String">isotig08814_34_267_+1_234_77_2</Data></Cell>
    <Cell><Data ss:Type="Number">1</Data></Cell>
    <Cell><Data ss:Type="Number">77</Data></Cell>
    <Cell><Data ss:Type="Number">0.571428571</Data></Cell>
    <Cell><Data ss:Type="Number">1166</Data></Cell>
    <Cell><Data ss:Type="Number">258</Data></Cell>
    <Cell><Data ss:Type="Number">305</Data></Cell>
    <Cell><Data ss:Type="Number">4.1166381000000002E-2</Data></Cell>
    <Cell><Data ss:Type="Number">41.666666669999998</Data></Cell>
    <Cell><Data ss:Type="String">ref|XP_002502316.1|</Data></Cell>
    <Cell><Data ss:Type="String">predicted protein [Micromonas sp. RCC299]</Data></Cell>
   </Row>
   <Row ss:AutoFitHeight="0">
    <Cell><Data ss:Type="String">isotig08806_79_837_+1_759_253_1          </Data></Cell>
    <Cell><Data ss:Type="Number">2</Data></Cell>
   </Row>
   <Row ss:AutoFitHeight="0">
    <Cell><Data ss:Type="String">isotig08806_79_837_+1_759_253_1</Data></Cell>
    <Cell><Data ss:Type="Number">1</Data></Cell>
    <Cell><Data ss:Type="Number">253</Data></Cell>
    <Cell><Data ss:Type="Number">0.36363636399999999</Data></Cell>
    <Cell><Data ss:Type="Number">795</Data></Cell>
    <Cell><Data ss:Type="Number">104</Data></Cell>
    <Cell><Data ss:Type="Number">184</Data></Cell>
    <Cell><Data ss:Type="Number">0.101886792</Data></Cell>
    <Cell><Data ss:Type="Number">42.391304349999999</Data></Cell>
    <Cell><Data ss:Type="String">ref|XP_002609173.1|</Data></Cell>
    <Cell><Data ss:Type="String">hypothetical protein BRAFLDRAFT_92536 [Branchiostoma floridae]</Data></Cell>
   </Row>
   <Row ss:AutoFitHeight="0">
    <Cell><Data ss:Type="String">isotig08782_634_840_+1_207_69_2          </Data></Cell>
    <Cell><Data ss:Type="Number">2</Data></Cell>
   </Row>
   <Row ss:AutoFitHeight="0">
    <Cell><Data ss:Type="String">isotig08782_634_840_+1_207_69_2</Data></Cell>
    <Cell><Data ss:Type="Number">1</Data></Cell>
    <Cell><Data ss:Type="Number">69</Data></Cell>
    <Cell><Data ss:Type="Number">1</Data></Cell>
    <Cell><Data ss:Type="Number">233</Data></Cell>
    <Cell><Data ss:Type="Number">101</Data></Cell>
    <Cell><Data ss:Type="Number">169</Data></Cell>
    <Cell><Data ss:Type="Number">0.296137339</Data></Cell>
    <Cell><Data ss:Type="Number">45.714285709999999</Data></Cell>
    <Cell><Data ss:Type="String">gb|EFN52984.1|</Data></Cell>
    <Cell><Data ss:Type="String">hypothetical protein CHLNCDRAFT_26277 [Chlorella variabilis]</Data></Cell>
   </Row>
   <Row ss:AutoFitHeight="0">
    <Cell><Data ss:Type="String">isotig08782_132_605_+3_474_157_4         </Data></Cell>
    <Cell><Data ss:Type="Number">2</Data></Cell>
   </Row>
   <Row ss:AutoFitHeight="0">
    <Cell><Data ss:Type="String">isotig08782_132_605_+3_474_157_4</Data></Cell>
    <Cell><Data ss:Type="Number">1</Data></Cell>
    <Cell><Data ss:Type="Number">157</Data></Cell>
    <Cell><Data ss:Type="Number">0.66242038199999997</Data></Cell>
    <Cell><Data ss:Type="Number">238</Data></Cell>
    <Cell><Data ss:Type="Number">5</Data></Cell>
    <Cell><Data ss:Type="Number">103</Data></Cell>
    <Cell><Data ss:Type="Number">0.41596638699999999</Data></Cell>
    <Cell><Data ss:Type="Number">55.23809524</Data></Cell>
    <Cell><Data ss:Type="String">ref|NP_200392.3|</Data></Cell>
    <Cell><Data ss:Type="String">AtNMNAT (A. thaliana nicotinate/nicotinamide mononucleotide adenyltransferase); nicotinamide-nucleotide adenylyltransferase/ nicotinate-nucleotide adenylyltransferase [Arabidopsis thaliana]</Data></Cell>
   </Row>
   <Row ss:AutoFitHeight="0">
    <Cell><Data ss:Type="String">isotig08768_350_706_-1_357_118_3         </Data></Cell>
    <Cell><Data ss:Type="Number">2</Data></Cell>
   </Row>
   <Row ss:AutoFitHeight="0">
    <Cell><Data ss:Type="String">isotig08768_350_706_-1_357_118_3</Data></Cell>
    <Cell><Data ss:Type="Number">1</Data></Cell>
    <Cell><Data ss:Type="Number">118</Data></Cell>
    <Cell><Data ss:Type="Number">0.87288135600000005</Data></Cell>
    <Cell><Data ss:Type="Number">368</Data></Cell>
    <Cell><Data ss:Type="Number">264</Data></Cell>
    <Cell><Data ss:Type="Number">366</Data></Cell>
    <Cell><Data ss:Type="Number">0.27989130400000001</Data></Cell>
    <Cell><Data ss:Type="Number">54.368932039999997</Data></Cell>
    <Cell><Data ss:Type="String">gb|EFN57479.1|</Data></Cell>
    <Cell><Data ss:Type="String">hypothetical protein CHLNCDRAFT_142999 [Chlorella variabilis]</Data></Cell>
   </Row>
   <Row ss:AutoFitHeight="0">
    <Cell><Data ss:Type="String">isotig08767_296_730_-3_435_144_7         </Data></Cell>
    <Cell><Data ss:Type="Number">2</Data></Cell>
   </Row>
   <Row ss:AutoFitHeight="0">
    <Cell><Data ss:Type="String">isotig08767_296_730_-3_435_144_7</Data></Cell>
    <Cell><Data ss:Type="Number">1</Data></Cell>
    <Cell><Data ss:Type="Number">144</Data></Cell>
    <Cell><Data ss:Type="Number">0.79861111100000004</Data></Cell>
    <Cell><Data ss:Type="Number">173</Data></Cell>
    <Cell><Data ss:Type="Number">15</Data></Cell>
    <Cell><Data ss:Type="Number">127</Data></Cell>
    <Cell><Data ss:Type="Number">0.65317919099999999</Data></Cell>
    <Cell><Data ss:Type="Number">40</Data></Cell>
    <Cell><Data ss:Type="String">ref|XP_002279917.1|</Data></Cell>
    <Cell><Data ss:Type="String">PREDICTED: hypothetical protein [Vitis vinifera]</Data></Cell>
   </Row>
   <Row ss:AutoFitHeight="0">
    <Cell><Data ss:Type="String">isotig08754_6_680_-1_675_224_7           </Data></Cell>
    <Cell><Data ss:Type="Number">2</Data></Cell>
   </Row>
   <Row ss:AutoFitHeight="0">
    <Cell><Data ss:Type="String">isotig08754_6_680_-1_675_224_7</Data></Cell>
    <Cell><Data ss:Type="Number">1</Data></Cell>
    <Cell><Data ss:Type="Number">224</Data></Cell>
    <Cell><Data ss:Type="Number">0.772321429</Data></Cell>
    <Cell><Data ss:Type="Number">224</Data></Cell>
    <Cell><Data ss:Type="Number">8</Data></Cell>
    <Cell><Data ss:Type="Number">180</Data></Cell>
    <Cell><Data ss:Type="Number">0.772321429</Data></Cell>
    <Cell><Data ss:Type="Number">71.098265900000001</Data></Cell>
    <Cell><Data ss:Type="String">ref|XP_001699958.1|</Data></Cell>
    <Cell><Data ss:Type="String">cytokinesis-related protein [Chlamydomonas reinhardtii]</Data></Cell>
   </Row>
   <Row ss:AutoFitHeight="0">
    <Cell><Data ss:Type="String">isotig08746_116_841_+2_726_242_8         </Data></Cell>
    <Cell><Data ss:Type="Number">2</Data></Cell>
   </Row>
   <Row ss:AutoFitHeight="0">
    <Cell><Data ss:Type="String">isotig08746_116_841_+2_726_242_8</Data></Cell>
    <Cell><Data ss:Type="Number">1</Data></Cell>
    <Cell><Data ss:Type="Number">242</Data></Cell>
    <Cell><Data ss:Type="Number">0.56611570200000005</Data></Cell>
    <Cell><Data ss:Type="Number">334</Data></Cell>
    <Cell><Data ss:Type="Number">16</Data></Cell>
    <Cell><Data ss:Type="Number">147</Data></Cell>
    <Cell><Data ss:Type="Number">0.39520958099999998</Data></Cell>
    <Cell><Data ss:Type="Number">40.875912409999998</Data></Cell>
    <Cell><Data ss:Type="String">ref|XP_002296071.1|</Data></Cell>
    <Cell><Data ss:Type="String">predicted protein [Thalassiosira pseudonana CCMP1335]</Data></Cell>
   </Row>
   <Row ss:AutoFitHeight="0">
    <Cell><Data ss:Type="String">isotig08729_112_543_-3_432_143_3         </Data></Cell>
    <Cell><Data ss:Type="Number">2</Data></Cell>
   </Row>
   <Row ss:AutoFitHeight="0">
    <Cell><Data ss:Type="String">isotig08729_112_543_-3_432_143_3</Data></Cell>
    <Cell><Data ss:Type="Number">1</Data></Cell>
    <Cell><Data ss:Type="Number">143</Data></Cell>
    <Cell><Data ss:Type="Number">0.97902097899999996</Data></Cell>
    <Cell><Data ss:Type="Number">151</Data></Cell>
    <Cell><Data ss:Type="Number">7</Data></Cell>
    <Cell><Data ss:Type="Number">146</Data></Cell>
    <Cell><Data ss:Type="Number">0.92715231799999998</Data></Cell>
    <Cell><Data ss:Type="Number">41.134751770000001</Data></Cell>
    <Cell><Data ss:Type="String">gb|EFN57816.1|</Data></Cell>
    <Cell><Data ss:Type="String">hypothetical protein CHLNCDRAFT_143218 [Chlorella variabilis]</Data></Cell>
   </Row>
   <Row ss:AutoFitHeight="0">
    <Cell><Data ss:Type="String">isotig08687_267_854_+3_588_196_9         </Data></Cell>
    <Cell><Data ss:Type="Number">2</Data></Cell>
   </Row>
   <Row ss:AutoFitHeight="0">
    <Cell><Data ss:Type="String">isotig08687_267_854_+3_588_196_9</Data></Cell>
    <Cell><Data ss:Type="Number">1</Data></Cell>
    <Cell><Data ss:Type="Number">196</Data></Cell>
    <Cell><Data ss:Type="Number">0.52040816300000003</Data></Cell>
    <Cell><Data ss:Type="Number">348</Data></Cell>
    <Cell><Data ss:Type="Number">16</Data></Cell>
    <Cell><Data ss:Type="Number">116</Data></Cell>
    <Cell><Data ss:Type="Number">0.29022988500000002</Data></Cell>
    <Cell><Data ss:Type="Number">50.980392160000001</Data></Cell>
    <Cell><Data ss:Type="String">ref|YP_003506035.1|</Data></Cell>
    <Cell><Data ss:Type="String">nicotinate-nucleotide/dimethylbenzimidazole phosphoribosyltransferase [Meiothermus ruber DSM 1279]</Data></Cell>
   </Row>
   <Row ss:AutoFitHeight="0">
    <Cell><Data ss:Type="String">isotig08683_131_622_+2_492_163_4         </Data></Cell>
    <Cell><Data ss:Type="Number">2</Data></Cell>
   </Row>
   <Row ss:AutoFitHeight="0">
    <Cell><Data ss:Type="String">isotig08683_131_622_+2_492_163_4</Data></Cell>
    <Cell><Data ss:Type="Number">1</Data></Cell>
    <Cell><Data ss:Type="Number">163</Data></Cell>
    <Cell><Data ss:Type="Number">0.29447852800000002</Data></Cell>
    <Cell><Data ss:Type="Number">593</Data></Cell>
    <Cell><Data ss:Type="Number">135</Data></Cell>
    <Cell><Data ss:Type="Number">187</Data></Cell>
    <Cell><Data ss:Type="Number">8.9376053999999996E-2</Data></Cell>
    <Cell><Data ss:Type="Number">47.169811320000001</Data></Cell>
    <Cell><Data ss:Type="String">ref|XP_002953698.1|</Data></Cell>
    <Cell><Data ss:Type="String">hypothetical protein VOLCADRAFT_106049 [Volvox carteri f. nagariensis]</Data></Cell>
   </Row>
   <Row ss:AutoFitHeight="0">
    <Cell><Data ss:Type="String">isotig08676_103_858_+1_756_252_3         </Data></Cell>
    <Cell><Data ss:Type="Number">2</Data></Cell>
   </Row>
   <Row ss:AutoFitHeight="0">
    <Cell><Data ss:Type="String">isotig08676_103_858_+1_756_252_3</Data></Cell>
    <Cell><Data ss:Type="Number">1</Data></Cell>
    <Cell><Data ss:Type="Number">252</Data></Cell>
    <Cell><Data ss:Type="Number">0.31349206299999999</Data></Cell>
    <Cell><Data ss:Type="Number">110</Data></Cell>
    <Cell><Data ss:Type="Number">30</Data></Cell>
    <Cell><Data ss:Type="Number">108</Data></Cell>
    <Cell><Data ss:Type="Number">0.71818181800000003</Data></Cell>
    <Cell><Data ss:Type="Number">54.43037975</Data></Cell>
    <Cell><Data ss:Type="String">gb|EFN58182.1|</Data></Cell>
    <Cell><Data ss:Type="String">hypothetical protein CHLNCDRAFT_142016 [Chlorella variabilis]</Data></Cell>
   </Row>
   <Row ss:AutoFitHeight="0">
    <Cell><Data ss:Type="String">isotig08662_3_761_-2_759_253_9           </Data></Cell>
    <Cell><Data ss:Type="Number">2</Data></Cell>
   </Row>
   <Row ss:AutoFitHeight="0">
    <Cell><Data ss:Type="String">isotig08662_3_761_-2_759_253_9</Data></Cell>
    <Cell><Data ss:Type="Number">1</Data></Cell>
    <Cell><Data ss:Type="Number">253</Data></Cell>
    <Cell><Data ss:Type="Number">0.27667984200000001</Data></Cell>
    <Cell><Data ss:Type="Number">191</Data></Cell>
    <Cell><Data ss:Type="Number">10</Data></Cell>
    <Cell><Data ss:Type="Number">79</Data></Cell>
    <Cell><Data ss:Type="Number">0.36649214699999999</Data></Cell>
    <Cell><Data ss:Type="Number">40</Data></Cell>
    <Cell><Data ss:Type="String">ref|XP_002130940.1|</Data></Cell>
    <Cell><Data ss:Type="String">PREDICTED: similar to predicted protein [Ciona intestinalis]</Data></Cell>
   </Row>
   <Row ss:AutoFitHeight="0">
    <Cell><Data ss:Type="String">isotig08660_3_167_-2_165_55_3            </Data></Cell>
    <Cell><Data ss:Type="Number">2</Data></Cell>
   </Row>
   <Row ss:AutoFitHeight="0">
    <Cell><Data ss:Type="String">isotig08660_3_167_-2_165_55_3</Data></Cell>
    <Cell><Data ss:Type="Number">1</Data></Cell>
    <Cell><Data ss:Type="Number">55</Data></Cell>
    <Cell><Data ss:Type="Number">1</Data></Cell>
    <Cell><Data ss:Type="Number">82</Data></Cell>
    <Cell><Data ss:Type="Number">7</Data></Cell>
    <Cell><Data ss:Type="Number">61</Data></Cell>
    <Cell><Data ss:Type="Number">0.67073170699999995</Data></Cell>
    <Cell><Data ss:Type="Number">45.454545449999998</Data></Cell>
    <Cell><Data ss:Type="String">gb|EFZ11524.1|</Data></Cell>
    <Cell><Data ss:Type="String">hypothetical protein SINV_02587 [Solenopsis invicta]</Data></Cell>
   </Row>
   <Row ss:AutoFitHeight="0">
    <Cell><Data ss:Type="String">isotig08654_71_862_+2_792_264_12         </Data></Cell>
    <Cell><Data ss:Type="Number">2</Data></Cell>
   </Row>
   <Row ss:AutoFitHeight="0">
    <Cell><Data ss:Type="String">isotig08654_71_862_+2_792_264_12</Data></Cell>
    <Cell><Data ss:Type="Number">1</Data></Cell>
    <Cell><Data ss:Type="Number">264</Data></Cell>
    <Cell><Data ss:Type="Number">0.67045454500000001</Data></Cell>
    <Cell><Data ss:Type="Number">196</Data></Cell>
    <Cell><Data ss:Type="Number">15</Data></Cell>
    <Cell><Data ss:Type="Number">191</Data></Cell>
    <Cell><Data ss:Type="Number">0.903061224</Data></Cell>
    <Cell><Data ss:Type="Number">50.282485880000003</Data></Cell>
    <Cell><Data ss:Type="String">ref|XP_002955818.1|</Data></Cell>
    <Cell><Data ss:Type="String">hypothetical protein VOLCADRAFT_66302 [Volvox carteri f. nagariensis]</Data></Cell>
   </Row>
   <Row ss:AutoFitHeight="0">
    <Cell><Data ss:Type="String">isotig08603_384_782_-1_399_132_7         </Data></Cell>
    <Cell><Data ss:Type="Number">2</Data></Cell>
   </Row>
   <Row ss:AutoFitHeight="0">
    <Cell><Data ss:Type="String">isotig08603_384_782_-1_399_132_7</Data></Cell>
    <Cell><Data ss:Type="Number">1</Data></Cell>
    <Cell><Data ss:Type="Number">132</Data></Cell>
    <Cell><Data ss:Type="Number">1</Data></Cell>
    <Cell><Data ss:Type="Number">132</Data></Cell>
    <Cell><Data ss:Type="Number">1</Data></Cell>
    <Cell><Data ss:Type="Number">132</Data></Cell>
    <Cell><Data ss:Type="Number">1</Data></Cell>
    <Cell><Data ss:Type="Number">59.848484849999998</Data></Cell>
    <Cell><Data ss:Type="String">gb|EFN51757.1|</Data></Cell>
    <Cell><Data ss:Type="String">hypothetical protein CHLNCDRAFT_27467 [Chlorella variabilis]</Data></Cell>
   </Row>
   <Row ss:AutoFitHeight="0">
    <Cell><Data ss:Type="String">isotig08602_159_869_+3_711_237_4         </Data></Cell>
    <Cell><Data ss:Type="Number">2</Data></Cell>
   </Row>
   <Row ss:AutoFitHeight="0">
    <Cell><Data ss:Type="String">isotig08602_159_869_+3_711_237_4</Data></Cell>
    <Cell><Data ss:Type="Number">1</Data></Cell>
    <Cell><Data ss:Type="Number">237</Data></Cell>
    <Cell><Data ss:Type="Number">0.99156118100000001</Data></Cell>
    <Cell><Data ss:Type="Number">311</Data></Cell>
    <Cell><Data ss:Type="Number">9</Data></Cell>
    <Cell><Data ss:Type="Number">248</Data></Cell>
    <Cell><Data ss:Type="Number">0.77170417999999996</Data></Cell>
    <Cell><Data ss:Type="Number">55.416666669999998</Data></Cell>
    <Cell><Data ss:Type="String">ref|XP_002502192.1|</Data></Cell>
    <Cell><Data ss:Type="String">pyridoxal kinase [Micromonas sp. RCC299]</Data></Cell>
   </Row>
   <Row ss:AutoFitHeight="0">
    <Cell><Data ss:Type="String">isotig08601_139_870_+1_732_244_3         </Data></Cell>
    <Cell><Data ss:Type="Number">2</Data></Cell>
   </Row>
   <Row ss:AutoFitHeight="0">
    <Cell><Data ss:Type="String">isotig08601_139_870_+1_732_244_3</Data></Cell>
    <Cell><Data ss:Type="Number">1</Data></Cell>
    <Cell><Data ss:Type="Number">244</Data></Cell>
    <Cell><Data ss:Type="Number">0.17213114800000001</Data></Cell>
    <Cell><Data ss:Type="Number">652</Data></Cell>
    <Cell><Data ss:Type="Number">13</Data></Cell>
    <Cell><Data ss:Type="Number">54</Data></Cell>
    <Cell><Data ss:Type="Number">6.4417178000000005E-2</Data></Cell>
    <Cell><Data ss:Type="Number">42.857142860000003</Data></Cell>
    <Cell><Data ss:Type="String">ref|XP_002505915.1|</Data></Cell>
    <Cell><Data ss:Type="String">predicted protein [Micromonas sp. RCC299]</Data></Cell>
   </Row>
   <Row ss:AutoFitHeight="0">
    <Cell><Data ss:Type="String">isotig08599_2_448_-3_447_149_3</Data></Cell>
    <Cell><Data ss:Type="Number">1</Data></Cell>
    <Cell><Data ss:Type="Number">149</Data></Cell>
    <Cell><Data ss:Type="Number">1</Data></Cell>
    <Cell><Data ss:Type="Number">691</Data></Cell>
    <Cell><Data ss:Type="Number">387</Data></Cell>
    <Cell><Data ss:Type="Number">536</Data></Cell>
    <Cell><Data ss:Type="Number">0.21707670000000001</Data></Cell>
    <Cell><Data ss:Type="Number">58.666666669999998</Data></Cell>
    <Cell><Data ss:Type="String">ref|XP_001786103.1|</Data></Cell>
    <Cell><Data ss:Type="String">predicted protein [Physcomitrella patens subsp. patens]</Data></Cell>
   </Row>
   <Row ss:AutoFitHeight="0">
    <Cell><Data ss:Type="String">isotig08598_113_871_+2_759_253_6         </Data></Cell>
    <Cell><Data ss:Type="Number">2</Data></Cell>
   </Row>
   <Row ss:AutoFitHeight="0">
    <Cell><Data ss:Type="String">isotig08598_113_871_+2_759_253_6</Data></Cell>
    <Cell><Data ss:Type="Number">1</Data></Cell>
    <Cell><Data ss:Type="Number">253</Data></Cell>
    <Cell><Data ss:Type="Number">0.93280632399999996</Data></Cell>
    <Cell><Data ss:Type="Number">1442</Data></Cell>
    <Cell><Data ss:Type="Number">106</Data></Cell>
    <Cell><Data ss:Type="Number">333</Data></Cell>
    <Cell><Data ss:Type="Number">0.15811373100000001</Data></Cell>
    <Cell><Data ss:Type="Number">46.835443040000001</Data></Cell>
    <Cell><Data ss:Type="String">ref|XP_002958758.1|</Data></Cell>
    <Cell><Data ss:Type="String">hypothetical protein VOLCADRAFT_121755 [Volvox carteri f. nagariensis]</Data></Cell>
   </Row>
   <Row ss:AutoFitHeight="0">
    <Cell><Data ss:Type="String">isotig08587_201_578_+3_378_125_8         </Data></Cell>
    <Cell><Data ss:Type="Number">2</Data></Cell>
   </Row>
   <Row ss:AutoFitHeight="0">
    <Cell><Data ss:Type="String">isotig08587_201_578_+3_378_125_8</Data></Cell>
    <Cell><Data ss:Type="Number">1</Data></Cell>
    <Cell><Data ss:Type="Number">125</Data></Cell>
    <Cell><Data ss:Type="Number">0.92800000000000005</Data></Cell>
    <Cell><Data ss:Type="Number">123</Data></Cell>
    <Cell><Data ss:Type="Number">1</Data></Cell>
    <Cell><Data ss:Type="Number">118</Data></Cell>
    <Cell><Data ss:Type="Number">0.959349593</Data></Cell>
    <Cell><Data ss:Type="Number">55.084745759999997</Data></Cell>
    <Cell><Data ss:Type="String">ref|XP_001690943.1|</Data></Cell>
    <Cell><Data ss:Type="String">vacuolar trafficking protein [Chlamydomonas reinhardtii]</Data></Cell>
   </Row>
   <Row ss:AutoFitHeight="0">
    <Cell><Data ss:Type="String">isotig08580_249_701_+3_453_150_5         </Data></Cell>
    <Cell><Data ss:Type="Number">2</Data></Cell>
   </Row>
   <Row ss:AutoFitHeight="0">
    <Cell><Data ss:Type="String">isotig08580_249_701_+3_453_150_5</Data></Cell>
    <Cell><Data ss:Type="Number">1</Data></Cell>
    <Cell><Data ss:Type="Number">150</Data></Cell>
    <Cell><Data ss:Type="Number">0.66666666699999999</Data></Cell>
    <Cell><Data ss:Type="Number">376</Data></Cell>
    <Cell><Data ss:Type="Number">212</Data></Cell>
    <Cell><Data ss:Type="Number">311</Data></Cell>
    <Cell><Data ss:Type="Number">0.26595744700000001</Data></Cell>
    <Cell><Data ss:Type="Number">44</Data></Cell>
    <Cell><Data ss:Type="String">gb|EEE66595.1|</Data></Cell>
    <Cell><Data ss:Type="String">hypothetical protein OsJ_23155 [Oryza sativa Japonica Group]</Data></Cell>
   </Row>
   <Row ss:AutoFitHeight="0">
    <Cell><Data ss:Type="String">isotig08576_65_802_-3_738_245_7          </Data></Cell>
    <Cell><Data ss:Type="Number">2</Data></Cell>
   </Row>
   <Row ss:AutoFitHeight="0">
    <Cell><Data ss:Type="String">isotig08576_65_802_-3_738_245_7</Data></Cell>
    <Cell><Data ss:Type="Number">1</Data></Cell>
    <Cell><Data ss:Type="Number">245</Data></Cell>
    <Cell><Data ss:Type="Number">0.66530612200000006</Data></Cell>
    <Cell><Data ss:Type="Number">275</Data></Cell>
    <Cell><Data ss:Type="Number">100</Data></Cell>
    <Cell><Data ss:Type="Number">262</Data></Cell>
    <Cell><Data ss:Type="Number">0.59272727300000005</Data></Cell>
    <Cell><Data ss:Type="Number">43.558282210000002</Data></Cell>
    <Cell><Data ss:Type="String">gb|EFN53301.1|</Data></Cell>
    <Cell><Data ss:Type="String">hypothetical protein CHLNCDRAFT_136966 [Chlorella variabilis]</Data></Cell>
   </Row>
   <Row ss:AutoFitHeight="0">
    <Cell><Data ss:Type="String">isotig08567_126_719_+3_594_197_6         </Data></Cell>
    <Cell><Data ss:Type="Number">2</Data></Cell>
   </Row>
   <Row ss:AutoFitHeight="0">
    <Cell><Data ss:Type="String">isotig08567_126_719_+3_594_197_6</Data></Cell>
    <Cell><Data ss:Type="Number">1</Data></Cell>
    <Cell><Data ss:Type="Number">197</Data></Cell>
    <Cell><Data ss:Type="Number">0.85786801999999995</Data></Cell>
    <Cell><Data ss:Type="Number">319</Data></Cell>
    <Cell><Data ss:Type="Number">151</Data></Cell>
    <Cell><Data ss:Type="Number">319</Data></Cell>
    <Cell><Data ss:Type="Number">0.52978056399999995</Data></Cell>
    <Cell><Data ss:Type="Number">42.10526316</Data></Cell>
    <Cell><Data ss:Type="String">ref|XP_001698270.1|</Data></Cell>
    <Cell><Data ss:Type="String">nucleoredoxin [Chlamydomonas reinhardtii]</Data></Cell>
   </Row>
   <Row ss:AutoFitHeight="0">
    <Cell><Data ss:Type="String">isotig08552_67_768_-3_702_233_18         </Data></Cell>
    <Cell><Data ss:Type="Number">2</Data></Cell>
   </Row>
   <Row ss:AutoFitHeight="0">
    <Cell><Data ss:Type="String">isotig08552_67_768_-3_702_233_18</Data></Cell>
    <Cell><Data ss:Type="Number">1</Data></Cell>
    <Cell><Data ss:Type="Number">233</Data></Cell>
    <Cell><Data ss:Type="Number">0.991416309</Data></Cell>
    <Cell><Data ss:Type="Number">221</Data></Cell>
    <Cell><Data ss:Type="Number">1</Data></Cell>
    <Cell><Data ss:Type="Number">219</Data></Cell>
    <Cell><Data ss:Type="Number">0.99095022600000005</Data></Cell>
    <Cell><Data ss:Type="Number">58.008658009999998</Data></Cell>
    <Cell><Data ss:Type="String">ref|XP_002951144.1|</Data></Cell>
    <Cell><Data ss:Type="String">hypothetical protein VOLCADRAFT_81374 [Volvox carteri f. nagariensis]</Data></Cell>
   </Row>
   <Row ss:AutoFitHeight="0">
    <Cell><Data ss:Type="String">isotig08512_144_887_+3_744_248_7         </Data></Cell>
    <Cell><Data ss:Type="Number">2</Data></Cell>
   </Row>
   <Row ss:AutoFitHeight="0">
    <Cell><Data ss:Type="String">isotig08512_144_887_+3_744_248_7</Data></Cell>
    <Cell><Data ss:Type="Number">1</Data></Cell>
    <Cell><Data ss:Type="Number">248</Data></Cell>
    <Cell><Data ss:Type="Number">0.47177419399999998</Data></Cell>
    <Cell><Data ss:Type="Number">756</Data></Cell>
    <Cell><Data ss:Type="Number">153</Data></Cell>
    <Cell><Data ss:Type="Number">268</Data></Cell>
    <Cell><Data ss:Type="Number">0.15343915299999999</Data></Cell>
    <Cell><Data ss:Type="Number">40.170940170000002</Data></Cell>
    <Cell><Data ss:Type="String">ref|XP_002952784.1|</Data></Cell>
    <Cell><Data ss:Type="String">hypothetical protein VOLCADRAFT_121093 [Volvox carteri f. nagariensis]</Data></Cell>
   </Row>
   <Row ss:AutoFitHeight="0">
    <Cell><Data ss:Type="String">isotig08483_94_534_+1_441_146_7          </Data></Cell>
    <Cell><Data ss:Type="Number">2</Data></Cell>
   </Row>
   <Row ss:AutoFitHeight="0">
    <Cell><Data ss:Type="String">isotig08483_94_534_+1_441_146_7</Data></Cell>
    <Cell><Data ss:Type="Number">1</Data></Cell>
    <Cell><Data ss:Type="Number">146</Data></Cell>
    <Cell><Data ss:Type="Number">1</Data></Cell>
    <Cell><Data ss:Type="Number">432</Data></Cell>
    <Cell><Data ss:Type="Number">286</Data></Cell>
    <Cell><Data ss:Type="Number">432</Data></Cell>
    <Cell><Data ss:Type="Number">0.34027777799999998</Data></Cell>
    <Cell><Data ss:Type="Number">53.741496599999998</Data></Cell>
    <Cell><Data ss:Type="String">ref|XP_002503916.1|</Data></Cell>
    <Cell><Data ss:Type="String">predicted protein [Micromonas sp. RCC299]</Data></Cell>
   </Row>
   <Row ss:AutoFitHeight="0">
    <Cell><Data ss:Type="String">isotig08472_292_669_-1_378_125_4         </Data></Cell>
    <Cell><Data ss:Type="Number">2</Data></Cell>
   </Row>
   <Row ss:AutoFitHeight="0">
    <Cell><Data ss:Type="String">isotig08472_292_669_-1_378_125_4</Data></Cell>
    <Cell><Data ss:Type="Number">1</Data></Cell>
    <Cell><Data ss:Type="Number">125</Data></Cell>
    <Cell><Data ss:Type="Number">1</Data></Cell>
    <Cell><Data ss:Type="Number">122</Data></Cell>
    <Cell><Data ss:Type="Number">1</Data></Cell>
    <Cell><Data ss:Type="Number">122</Data></Cell>
    <Cell><Data ss:Type="Number">1</Data></Cell>
    <Cell><Data ss:Type="Number">50.4</Data></Cell>
    <Cell><Data ss:Type="String">gb|ABK23797.1|</Data></Cell>
    <Cell><Data ss:Type="String">unknown [Picea sitchensis]</Data></Cell>
   </Row>
   <Row ss:AutoFitHeight="0">
    <Cell><Data ss:Type="String">isotig08463_157_789_-1_633_210_3         </Data></Cell>
    <Cell><Data ss:Type="Number">2</Data></Cell>
   </Row>
   <Row ss:AutoFitHeight="0">
    <Cell><Data ss:Type="String">isotig08463_157_789_-1_633_210_3</Data></Cell>
    <Cell><Data ss:Type="Number">1</Data></Cell>
    <Cell><Data ss:Type="Number">210</Data></Cell>
    <Cell><Data ss:Type="Number">0.99523809500000004</Data></Cell>
    <Cell><Data ss:Type="Number">222</Data></Cell>
    <Cell><Data ss:Type="Number">10</Data></Cell>
    <Cell><Data ss:Type="Number">222</Data></Cell>
    <Cell><Data ss:Type="Number">0.95945945899999996</Data></Cell>
    <Cell><Data ss:Type="Number">70.892018780000001</Data></Cell>
    <Cell><Data ss:Type="String">ref|XP_002509486.1|</Data></Cell>
    <Cell><Data ss:Type="String">NADH-ubiquinone oxidoreductase 1, chain, putative [Ricinus communis]</Data></Cell>
   </Row>
   <Row ss:AutoFitHeight="0">
    <Cell><Data ss:Type="String">isotig08441_3_896_+3_894_298_0           </Data></Cell>
    <Cell><Data ss:Type="Number">2</Data></Cell>
   </Row>
   <Row ss:AutoFitHeight="0">
    <Cell><Data ss:Type="String">isotig08441_3_896_+3_894_298_0</Data></Cell>
    <Cell><Data ss:Type="Number">1</Data></Cell>
    <Cell><Data ss:Type="Number">298</Data></Cell>
    <Cell><Data ss:Type="Number">0.17449664400000001</Data></Cell>
    <Cell><Data ss:Type="Number">523</Data></Cell>
    <Cell><Data ss:Type="Number">361</Data></Cell>
    <Cell><Data ss:Type="Number">407</Data></Cell>
    <Cell><Data ss:Type="Number">8.9866157000000002E-2</Data></Cell>
    <Cell><Data ss:Type="Number">44.23076923</Data></Cell>
    <Cell><Data ss:Type="String">ref|XP_782286.2|</Data></Cell>
    <Cell><Data ss:Type="String">PREDICTED: similar to scavenger receptor cysteine-rich protein type 12 precursor [Strongylocentrotus purpuratus]</Data></Cell>
   </Row>
   <Row ss:AutoFitHeight="0">
    <Cell><Data ss:Type="String">isotig08429_15_905_+3_891_297_9          </Data></Cell>
    <Cell><Data ss:Type="Number">2</Data></Cell>
   </Row>
   <Row ss:AutoFitHeight="0">
    <Cell><Data ss:Type="String">isotig08429_15_905_+3_891_297_9</Data></Cell>
    <Cell><Data ss:Type="Number">1</Data></Cell>
    <Cell><Data ss:Type="Number">297</Data></Cell>
    <Cell><Data ss:Type="Number">0.99326599299999996</Data></Cell>
    <Cell><Data ss:Type="Number">475</Data></Cell>
    <Cell><Data ss:Type="Number">134</Data></Cell>
    <Cell><Data ss:Type="Number">423</Data></Cell>
    <Cell><Data ss:Type="Number">0.61052631599999996</Data></Cell>
    <Cell><Data ss:Type="Number">61.694915250000001</Data></Cell>
    <Cell><Data ss:Type="String">gb|EFN57936.1|</Data></Cell>
    <Cell><Data ss:Type="String">hypothetical protein CHLNCDRAFT_142029 [Chlorella variabilis]</Data></Cell>
   </Row>
   <Row ss:AutoFitHeight="0">
    <Cell><Data ss:Type="String">isotig08422_508_906_+1_399_133_5         </Data></Cell>
    <Cell><Data ss:Type="Number">2</Data></Cell>
   </Row>
   <Row ss:AutoFitHeight="0">
    <Cell><Data ss:Type="String">isotig08422_508_906_+1_399_133_5</Data></Cell>
    <Cell><Data ss:Type="Number">1</Data></Cell>
    <Cell><Data ss:Type="Number">133</Data></Cell>
    <Cell><Data ss:Type="Number">0.92481203000000001</Data></Cell>
    <Cell><Data ss:Type="Number">418</Data></Cell>
    <Cell><Data ss:Type="Number">268</Data></Cell>
    <Cell><Data ss:Type="Number">396</Data></Cell>
    <Cell><Data ss:Type="Number">0.30861243999999999</Data></Cell>
    <Cell><Data ss:Type="Number">50.381679390000002</Data></Cell>
    <Cell><Data ss:Type="String">ref|XP_001773656.1|</Data></Cell>
    <Cell><Data ss:Type="String">predicted protein [Physcomitrella patens subsp. patens]</Data></Cell>
   </Row>
   <Row ss:AutoFitHeight="0">
    <Cell><Data ss:Type="String">isotig08384_105_671_+3_567_188_5         </Data></Cell>
    <Cell><Data ss:Type="Number">2</Data></Cell>
   </Row>
   <Row ss:AutoFitHeight="0">
    <Cell><Data ss:Type="String">isotig08384_105_671_+3_567_188_5</Data></Cell>
    <Cell><Data ss:Type="Number">1</Data></Cell>
    <Cell><Data ss:Type="Number">188</Data></Cell>
    <Cell><Data ss:Type="Number">1</Data></Cell>
    <Cell><Data ss:Type="Number">413</Data></Cell>
    <Cell><Data ss:Type="Number">227</Data></Cell>
    <Cell><Data ss:Type="Number">413</Data></Cell>
    <Cell><Data ss:Type="Number">0.45278450399999998</Data></Cell>
    <Cell><Data ss:Type="Number">56.914893620000001</Data></Cell>
    <Cell><Data ss:Type="String">ref|XP_002945860.1|</Data></Cell>
    <Cell><Data ss:Type="String">hypothetical protein VOLCADRAFT_55680 [Volvox carteri f. nagariensis]</Data></Cell>
   </Row>
   <Row ss:AutoFitHeight="0">
    <Cell><Data ss:Type="String">isotig08372_1_171_+1_171_56_0            </Data></Cell>
    <Cell><Data ss:Type="Number">2</Data></Cell>
   </Row>
   <Row ss:AutoFitHeight="0">
    <Cell><Data ss:Type="String">isotig08372_1_171_+1_171_56_0</Data></Cell>
    <Cell><Data ss:Type="Number">1</Data></Cell>
    <Cell><Data ss:Type="Number">56</Data></Cell>
    <Cell><Data ss:Type="Number">0.96428571399999996</Data></Cell>
    <Cell><Data ss:Type="Number">1045</Data></Cell>
    <Cell><Data ss:Type="Number">20</Data></Cell>
    <Cell><Data ss:Type="Number">72</Data></Cell>
    <Cell><Data ss:Type="Number">5.0717703000000003E-2</Data></Cell>
    <Cell><Data ss:Type="Number">48.148148149999997</Data></Cell>
    <Cell><Data ss:Type="String">emb|CBI19899.3|</Data></Cell>
    <Cell><Data ss:Type="String">unnamed protein product [Vitis vinifera]</Data></Cell>
   </Row>
   <Row ss:AutoFitHeight="0">
    <Cell><Data ss:Type="String">isotig08370_232_762_-2_531_176_5         </Data></Cell>
    <Cell><Data ss:Type="Number">2</Data></Cell>
   </Row>
   <Row ss:AutoFitHeight="0">
    <Cell><Data ss:Type="String">isotig08370_232_762_-2_531_176_5</Data></Cell>
    <Cell><Data ss:Type="Number">1</Data></Cell>
    <Cell><Data ss:Type="Number">176</Data></Cell>
    <Cell><Data ss:Type="Number">0.35227272700000001</Data></Cell>
    <Cell><Data ss:Type="Number">152</Data></Cell>
    <Cell><Data ss:Type="Number">77</Data></Cell>
    <Cell><Data ss:Type="Number">139</Data></Cell>
    <Cell><Data ss:Type="Number">0.41447368400000001</Data></Cell>
    <Cell><Data ss:Type="Number">41.269841270000001</Data></Cell>
    <Cell><Data ss:Type="String">gb|EDP49129.1|</Data></Cell>
    <Cell><Data ss:Type="String">conserved hypothetical protein [Aspergillus fumigatus A1163]</Data></Cell>
   </Row>
   <Row ss:AutoFitHeight="0">
    <Cell><Data ss:Type="String">isotig08369_224_916_+2_693_231_4         </Data></Cell>
    <Cell><Data ss:Type="Number">2</Data></Cell>
   </Row>
   <Row ss:AutoFitHeight="0">
    <Cell><Data ss:Type="String">isotig08369_224_916_+2_693_231_4</Data></Cell>
    <Cell><Data ss:Type="Number">1</Data></Cell>
    <Cell><Data ss:Type="Number">231</Data></Cell>
    <Cell><Data ss:Type="Number">0.19047618999999999</Data></Cell>
    <Cell><Data ss:Type="Number">395</Data></Cell>
    <Cell><Data ss:Type="Number">187</Data></Cell>
    <Cell><Data ss:Type="Number">230</Data></Cell>
    <Cell><Data ss:Type="Number">0.111392405</Data></Cell>
    <Cell><Data ss:Type="Number">40.909090910000003</Data></Cell>
    <Cell><Data ss:Type="String">ref|XP_002971578.1|</Data></Cell>
    <Cell><Data ss:Type="String">hypothetical protein SELMODRAFT_441616 [Selaginella moellendorffii]</Data></Cell>
   </Row>
   <Row ss:AutoFitHeight="0">
    <Cell><Data ss:Type="String">isotig08343_82_879_+1_798_265_5          </Data></Cell>
    <Cell><Data ss:Type="Number">2</Data></Cell>
   </Row>
   <Row ss:AutoFitHeight="0">
    <Cell><Data ss:Type="String">isotig08343_82_879_+1_798_265_5</Data></Cell>
    <Cell><Data ss:Type="Number">1</Data></Cell>
    <Cell><Data ss:Type="Number">265</Data></Cell>
    <Cell><Data ss:Type="Number">0.84528301900000002</Data></Cell>
    <Cell><Data ss:Type="Number">275</Data></Cell>
    <Cell><Data ss:Type="Number">38</Data></Cell>
    <Cell><Data ss:Type="Number">255</Data></Cell>
    <Cell><Data ss:Type="Number">0.79272727300000001</Data></Cell>
    <Cell><Data ss:Type="Number">43.29004329</Data></Cell>
    <Cell><Data ss:Type="String">gb|ABK15531.1|</Data></Cell>
    <Cell><Data ss:Type="String">guanylyl cyclase [Solanum lycopersicum]</Data></Cell>
   </Row>
   <Row ss:AutoFitHeight="0">
    <Cell><Data ss:Type="String">isotig08322_86_532_+2_447_148_3          </Data></Cell>
    <Cell><Data ss:Type="Number">2</Data></Cell>
   </Row>
   <Row ss:AutoFitHeight="0">
    <Cell><Data ss:Type="String">isotig08322_86_532_+2_447_148_3</Data></Cell>
    <Cell><Data ss:Type="Number">1</Data></Cell>
    <Cell><Data ss:Type="Number">148</Data></Cell>
    <Cell><Data ss:Type="Number">0.44594594599999998</Data></Cell>
    <Cell><Data ss:Type="Number">765</Data></Cell>
    <Cell><Data ss:Type="Number">2</Data></Cell>
    <Cell><Data ss:Type="Number">65</Data></Cell>
    <Cell><Data ss:Type="Number">8.3660130999999999E-2</Data></Cell>
    <Cell><Data ss:Type="Number">58.20895522</Data></Cell>
    <Cell><Data ss:Type="String">ref|XP_002948451.1|</Data></Cell>
    <Cell><Data ss:Type="String">hypothetical protein VOLCADRAFT_120630 [Volvox carteri f. nagariensis]</Data></Cell>
   </Row>
   <Row ss:AutoFitHeight="0">
    <Cell><Data ss:Type="String">isotig08303_21_248_-3_228_75_3           </Data></Cell>
    <Cell><Data ss:Type="Number">2</Data></Cell>
   </Row>
   <Row ss:AutoFitHeight="0">
    <Cell><Data ss:Type="String">isotig08303_21_248_-3_228_75_3</Data></Cell>
    <Cell><Data ss:Type="Number">1</Data></Cell>
    <Cell><Data ss:Type="Number">75</Data></Cell>
    <Cell><Data ss:Type="Number">0.94666666700000002</Data></Cell>
    <Cell><Data ss:Type="Number">74</Data></Cell>
    <Cell><Data ss:Type="Number">4</Data></Cell>
    <Cell><Data ss:Type="Number">74</Data></Cell>
    <Cell><Data ss:Type="Number">0.95945945899999996</Data></Cell>
    <Cell><Data ss:Type="Number">91.549295770000001</Data></Cell>
    <Cell><Data ss:Type="String">ref|YP_025804.1|</Data></Cell>
    <Cell><Data ss:Type="String">ATP synthase F0 subunit 9 [Pseudendoclonium akinetum]</Data></Cell>
   </Row>
   <Row ss:AutoFitHeight="0">
    <Cell><Data ss:Type="String">isotig08302_177_590_-3_414_137_9         </Data></Cell>
    <Cell><Data ss:Type="Number">2</Data></Cell>
   </Row>
   <Row ss:AutoFitHeight="0">
    <Cell><Data ss:Type="String">isotig08302_177_590_-3_414_137_9</Data></Cell>
    <Cell><Data ss:Type="Number">1</Data></Cell>
    <Cell><Data ss:Type="Number">137</Data></Cell>
    <Cell><Data ss:Type="Number">0.94890510900000002</Data></Cell>
    <Cell><Data ss:Type="Number">605</Data></Cell>
    <Cell><Data ss:Type="Number">480</Data></Cell>
    <Cell><Data ss:Type="Number">601</Data></Cell>
    <Cell><Data ss:Type="Number">0.201652893</Data></Cell>
    <Cell><Data ss:Type="Number">40.909090910000003</Data></Cell>
    <Cell><Data ss:Type="String">gb|EFN59092.1|</Data></Cell>
    <Cell><Data ss:Type="String">hypothetical protein CHLNCDRAFT_137864 [Chlorella variabilis]</Data></Cell>
   </Row>
   <Row ss:AutoFitHeight="0">
    <Cell><Data ss:Type="String">isotig08287_78_650_+3_573_190_4          </Data></Cell>
    <Cell><Data ss:Type="Number">2</Data></Cell>
   </Row>
   <Row ss:AutoFitHeight="0">
    <Cell><Data ss:Type="String">isotig08287_78_650_+3_573_190_4</Data></Cell>
    <Cell><Data ss:Type="Number">1</Data></Cell>
    <Cell><Data ss:Type="Number">190</Data></Cell>
    <Cell><Data ss:Type="Number">0.73157894700000003</Data></Cell>
    <Cell><Data ss:Type="Number">174</Data></Cell>
    <Cell><Data ss:Type="Number">20</Data></Cell>
    <Cell><Data ss:Type="Number">172</Data></Cell>
    <Cell><Data ss:Type="Number">0.87931034500000005</Data></Cell>
    <Cell><Data ss:Type="Number">44.155844160000001</Data></Cell>
    <Cell><Data ss:Type="String">gb|EFN53387.1|</Data></Cell>
    <Cell><Data ss:Type="String">hypothetical protein CHLNCDRAFT_137170 [Chlorella variabilis]</Data></Cell>
   </Row>
   <Row ss:AutoFitHeight="0">
    <Cell><Data ss:Type="String">isotig08277_139_717_+1_579_192_4         </Data></Cell>
    <Cell><Data ss:Type="Number">2</Data></Cell>
   </Row>
   <Row ss:AutoFitHeight="0">
    <Cell><Data ss:Type="String">isotig08277_139_717_+1_579_192_4</Data></Cell>
    <Cell><Data ss:Type="Number">1</Data></Cell>
    <Cell><Data ss:Type="Number">192</Data></Cell>
    <Cell><Data ss:Type="Number">0.23958333300000001</Data></Cell>
    <Cell><Data ss:Type="Number">300</Data></Cell>
    <Cell><Data ss:Type="Number">18</Data></Cell>
    <Cell><Data ss:Type="Number">69</Data></Cell>
    <Cell><Data ss:Type="Number">0.17333333300000001</Data></Cell>
    <Cell><Data ss:Type="Number">55.76923077</Data></Cell>
    <Cell><Data ss:Type="String">gb|EFN54038.1|</Data></Cell>
    <Cell><Data ss:Type="String">hypothetical protein CHLNCDRAFT_136100 [Chlorella variabilis]</Data></Cell>
   </Row>
   <Row ss:AutoFitHeight="0">
    <Cell><Data ss:Type="String">isotig08273_737_934_-3_198_65_2          </Data></Cell>
    <Cell><Data ss:Type="Number">2</Data></Cell>
   </Row>
   <Row ss:AutoFitHeight="0">
    <Cell><Data ss:Type="String">isotig08273_737_934_-3_198_65_2</Data></Cell>
    <Cell><Data ss:Type="Number">1</Data></Cell>
    <Cell><Data ss:Type="Number">65</Data></Cell>
    <Cell><Data ss:Type="Number">0.92307692299999999</Data></Cell>
    <Cell><Data ss:Type="Number">392</Data></Cell>
    <Cell><Data ss:Type="Number">320</Data></Cell>
    <Cell><Data ss:Type="Number">379</Data></Cell>
    <Cell><Data ss:Type="Number">0.153061224</Data></Cell>
    <Cell><Data ss:Type="Number">43.333333330000002</Data></Cell>
    <Cell><Data ss:Type="String">ref|XP_002949615.1|</Data></Cell>
    <Cell><Data ss:Type="String">hypothetical protein VOLCADRAFT_104371 [Volvox carteri f. nagariensis]</Data></Cell>
   </Row>
   <Row ss:AutoFitHeight="0">
    <Cell><Data ss:Type="String">isotig08265_98_928_+2_831_277_5          </Data></Cell>
    <Cell><Data ss:Type="Number">2</Data></Cell>
   </Row>
   <Row ss:AutoFitHeight="0">
    <Cell><Data ss:Type="String">isotig08265_98_928_+2_831_277_5</Data></Cell>
    <Cell><Data ss:Type="Number">1</Data></Cell>
    <Cell><Data ss:Type="Number">277</Data></Cell>
    <Cell><Data ss:Type="Number">1</Data></Cell>
    <Cell><Data ss:Type="Number">557</Data></Cell>
    <Cell><Data ss:Type="Number">1</Data></Cell>
    <Cell><Data ss:Type="Number">276</Data></Cell>
    <Cell><Data ss:Type="Number">0.49551167000000002</Data></Cell>
    <Cell><Data ss:Type="Number">41.071428570000002</Data></Cell>
    <Cell><Data ss:Type="String">gb|EFN53567.1|</Data></Cell>
    <Cell><Data ss:Type="String">hypothetical protein CHLNCDRAFT_136728 [Chlorella variabilis]</Data></Cell>
   </Row>
   <Row ss:AutoFitHeight="0">
    <Cell><Data ss:Type="String">isotig08238_167_940_+2_774_258_7         </Data></Cell>
    <Cell><Data ss:Type="Number">2</Data></Cell>
   </Row>
   <Row ss:AutoFitHeight="0">
    <Cell><Data ss:Type="String">isotig08238_167_940_+2_774_258_7</Data></Cell>
    <Cell><Data ss:Type="Number">1</Data></Cell>
    <Cell><Data ss:Type="Number">258</Data></Cell>
    <Cell><Data ss:Type="Number">0.86046511599999997</Data></Cell>
    <Cell><Data ss:Type="Number">403</Data></Cell>
    <Cell><Data ss:Type="Number">47</Data></Cell>
    <Cell><Data ss:Type="Number">278</Data></Cell>
    <Cell><Data ss:Type="Number">0.57568238199999999</Data></Cell>
    <Cell><Data ss:Type="Number">51.293103449999997</Data></Cell>
    <Cell><Data ss:Type="String">ref|XP_002308745.1|</Data></Cell>
    <Cell><Data ss:Type="String">predicted protein [Populus trichocarpa]</Data></Cell>
   </Row>
   <Row ss:AutoFitHeight="0">
    <Cell><Data ss:Type="String">isotig08237_54_431_+3_378_125_3          </Data></Cell>
    <Cell><Data ss:Type="Number">2</Data></Cell>
   </Row>
   <Row ss:AutoFitHeight="0">
    <Cell><Data ss:Type="String">isotig08237_54_431_+3_378_125_3</Data></Cell>
    <Cell><Data ss:Type="Number">1</Data></Cell>
    <Cell><Data ss:Type="Number">125</Data></Cell>
    <Cell><Data ss:Type="Number">0.52</Data></Cell>
    <Cell><Data ss:Type="Number">332</Data></Cell>
    <Cell><Data ss:Type="Number">68</Data></Cell>
    <Cell><Data ss:Type="Number">130</Data></Cell>
    <Cell><Data ss:Type="Number">0.18975903599999999</Data></Cell>
    <Cell><Data ss:Type="Number">46.969696970000001</Data></Cell>
    <Cell><Data ss:Type="String">ref|XP_002267042.1|</Data></Cell>
    <Cell><Data ss:Type="String">PREDICTED: hypothetical protein [Vitis vinifera]</Data></Cell>
   </Row>
   <Row ss:AutoFitHeight="0">
    <Cell><Data ss:Type="String">isotig08236_514_900_-2_387_128_6         </Data></Cell>
    <Cell><Data ss:Type="Number">2</Data></Cell>
   </Row>
   <Row ss:AutoFitHeight="0">
    <Cell><Data ss:Type="String">isotig08236_514_900_-2_387_128_6</Data></Cell>
    <Cell><Data ss:Type="Number">1</Data></Cell>
    <Cell><Data ss:Type="Number">128</Data></Cell>
    <Cell><Data ss:Type="Number">0.9453125</Data></Cell>
    <Cell><Data ss:Type="Number">346</Data></Cell>
    <Cell><Data ss:Type="Number">223</Data></Cell>
    <Cell><Data ss:Type="Number">343</Data></Cell>
    <Cell><Data ss:Type="Number">0.34971098299999998</Data></Cell>
    <Cell><Data ss:Type="Number">62.80991736</Data></Cell>
    <Cell><Data ss:Type="String">ref|XP_001697726.1|</Data></Cell>
    <Cell><Data ss:Type="String">hypothetical protein CHLREDRAFT_184975 [Chlamydomonas reinhardtii]</Data></Cell>
   </Row>
   <Row ss:AutoFitHeight="0">
    <Cell><Data ss:Type="String">isotig08231_304_639_+1_336_111_4         </Data></Cell>
    <Cell><Data ss:Type="Number">2</Data></Cell>
   </Row>
   <Row ss:AutoFitHeight="0">
    <Cell><Data ss:Type="String">isotig08231_304_639_+1_336_111_4</Data></Cell>
    <Cell><Data ss:Type="Number">1</Data></Cell>
    <Cell><Data ss:Type="Number">111</Data></Cell>
    <Cell><Data ss:Type="Number">0.68468468500000002</Data></Cell>
    <Cell><Data ss:Type="Number">101</Data></Cell>
    <Cell><Data ss:Type="Number">24</Data></Cell>
    <Cell><Data ss:Type="Number">99</Data></Cell>
    <Cell><Data ss:Type="Number">0.75247524799999999</Data></Cell>
    <Cell><Data ss:Type="Number">44.155844160000001</Data></Cell>
    <Cell><Data ss:Type="String">ref|XP_002998370.1|</Data></Cell>
    <Cell><Data ss:Type="String">conserved hypothetical protein [Phytophthora infestans T30-4]</Data></Cell>
   </Row>
   <Row ss:AutoFitHeight="0">
    <Cell><Data ss:Type="String">isotig08225_361_882_-3_522_173_5         </Data></Cell>
    <Cell><Data ss:Type="Number">2</Data></Cell>
   </Row>
   <Row ss:AutoFitHeight="0">
    <Cell><Data ss:Type="String">isotig08225_361_882_-3_522_173_5</Data></Cell>
    <Cell><Data ss:Type="Number">1</Data></Cell>
    <Cell><Data ss:Type="Number">173</Data></Cell>
    <Cell><Data ss:Type="Number">0.95953757200000001</Data></Cell>
    <Cell><Data ss:Type="Number">179</Data></Cell>
    <Cell><Data ss:Type="Number">7</Data></Cell>
    <Cell><Data ss:Type="Number">175</Data></Cell>
    <Cell><Data ss:Type="Number">0.94413407800000004</Data></Cell>
    <Cell><Data ss:Type="Number">42.857142860000003</Data></Cell>
    <Cell><Data ss:Type="String">ref|XP_002953438.1|</Data></Cell>
    <Cell><Data ss:Type="String">hypothetical protein VOLCADRAFT_118369 [Volvox carteri f. nagariensis]</Data></Cell>
   </Row>
   <Row ss:AutoFitHeight="0">
    <Cell><Data ss:Type="String">isotig08224_2_823_-3_822_274_7           </Data></Cell>
    <Cell><Data ss:Type="Number">2</Data></Cell>
   </Row>
   <Row ss:AutoFitHeight="0">
    <Cell><Data ss:Type="String">isotig08224_2_823_-3_822_274_7</Data></Cell>
    <Cell><Data ss:Type="Number">1</Data></Cell>
    <Cell><Data ss:Type="Number">274</Data></Cell>
    <Cell><Data ss:Type="Number">0.71167883200000004</Data></Cell>
    <Cell><Data ss:Type="Number">338</Data></Cell>
    <Cell><Data ss:Type="Number">12</Data></Cell>
    <Cell><Data ss:Type="Number">218</Data></Cell>
    <Cell><Data ss:Type="Number">0.61242603600000001</Data></Cell>
    <Cell><Data ss:Type="Number">56.038647339999997</Data></Cell>
    <Cell><Data ss:Type="String">ref|XP_002948224.1|</Data></Cell>
    <Cell><Data ss:Type="String">hypothetical protein VOLCADRAFT_120607 [Volvox carteri f. nagariensis]</Data></Cell>
   </Row>
   <Row ss:AutoFitHeight="0">
    <Cell><Data ss:Type="String">isotig08207_73_945_+1_873_291_13         </Data></Cell>
    <Cell><Data ss:Type="Number">2</Data></Cell>
   </Row>
   <Row ss:AutoFitHeight="0">
    <Cell><Data ss:Type="String">isotig08207_73_945_+1_873_291_13</Data></Cell>
    <Cell><Data ss:Type="Number">1</Data></Cell>
    <Cell><Data ss:Type="Number">291</Data></Cell>
    <Cell><Data ss:Type="Number">0.264604811</Data></Cell>
    <Cell><Data ss:Type="Number">536</Data></Cell>
    <Cell><Data ss:Type="Number">437</Data></Cell>
    <Cell><Data ss:Type="Number">512</Data></Cell>
    <Cell><Data ss:Type="Number">0.141791045</Data></Cell>
    <Cell><Data ss:Type="Number">41.558441559999999</Data></Cell>
    <Cell><Data ss:Type="String">ref|XP_001866844.1|</Data></Cell>
    <Cell><Data ss:Type="String">latent nuclear antigen [Culex quinquefasciatus]</Data></Cell>
   </Row>
   <Row ss:AutoFitHeight="0">
    <Cell><Data ss:Type="String">isotig08191_1_927_-2_927_309_8           </Data></Cell>
    <Cell><Data ss:Type="Number">2</Data></Cell>
   </Row>
   <Row ss:AutoFitHeight="0">
    <Cell><Data ss:Type="String">isotig08191_1_927_-2_927_309_8</Data></Cell>
    <Cell><Data ss:Type="Number">1</Data></Cell>
    <Cell><Data ss:Type="Number">309</Data></Cell>
    <Cell><Data ss:Type="Number">0.32362459500000001</Data></Cell>
    <Cell><Data ss:Type="Number">320</Data></Cell>
    <Cell><Data ss:Type="Number">206</Data></Cell>
    <Cell><Data ss:Type="Number">305</Data></Cell>
    <Cell><Data ss:Type="Number">0.3125</Data></Cell>
    <Cell><Data ss:Type="Number">40</Data></Cell>
    <Cell><Data ss:Type="String">ref|XP_001702058.1|</Data></Cell>
    <Cell><Data ss:Type="String">predicted protein [Chlamydomonas reinhardtii]</Data></Cell>
   </Row>
   <Row ss:AutoFitHeight="0">
    <Cell><Data ss:Type="String">isotig08185_3_593_-1_591_197_5           </Data></Cell>
    <Cell><Data ss:Type="Number">2</Data></Cell>
   </Row>
   <Row ss:AutoFitHeight="0">
    <Cell><Data ss:Type="String">isotig08185_3_593_-1_591_197_5</Data></Cell>
    <Cell><Data ss:Type="Number">1</Data></Cell>
    <Cell><Data ss:Type="Number">197</Data></Cell>
    <Cell><Data ss:Type="Number">0.38578680199999998</Data></Cell>
    <Cell><Data ss:Type="Number">1040</Data></Cell>
    <Cell><Data ss:Type="Number">810</Data></Cell>
    <Cell><Data ss:Type="Number">886</Data></Cell>
    <Cell><Data ss:Type="Number">7.4038461999999999E-2</Data></Cell>
    <Cell><Data ss:Type="Number">49.350649349999998</Data></Cell>
    <Cell><Data ss:Type="String">gb|EFN52078.1|</Data></Cell>
    <Cell><Data ss:Type="String">hypothetical protein CHLNCDRAFT_54673 [Chlorella variabilis]</Data></Cell>
   </Row>
   <Row ss:AutoFitHeight="0">
    <Cell><Data ss:Type="String">isotig08184_351_905_-2_555_184_2         </Data></Cell>
    <Cell><Data ss:Type="Number">2</Data></Cell>
   </Row>
   <Row ss:AutoFitHeight="0">
    <Cell><Data ss:Type="String">isotig08184_351_905_-2_555_184_2</Data></Cell>
    <Cell><Data ss:Type="Number">1</Data></Cell>
    <Cell><Data ss:Type="Number">184</Data></Cell>
    <Cell><Data ss:Type="Number">0.44565217400000001</Data></Cell>
    <Cell><Data ss:Type="Number">177</Data></Cell>
    <Cell><Data ss:Type="Number">71</Data></Cell>
    <Cell><Data ss:Type="Number">155</Data></Cell>
    <Cell><Data ss:Type="Number">0.48022598900000002</Data></Cell>
    <Cell><Data ss:Type="Number">44.705882350000003</Data></Cell>
    <Cell><Data ss:Type="String">ref|XP_002676283.1|</Data></Cell>
    <Cell><Data ss:Type="String">predicted protein [Naegleria gruberi]</Data></Cell>
   </Row>
   <Row ss:AutoFitHeight="0">
    <Cell><Data ss:Type="String">isotig08183_161_781_+2_621_206_6         </Data></Cell>
    <Cell><Data ss:Type="Number">2</Data></Cell>
   </Row>
   <Row ss:AutoFitHeight="0">
    <Cell><Data ss:Type="String">isotig08183_161_781_+2_621_206_6</Data></Cell>
    <Cell><Data ss:Type="Number">1</Data></Cell>
    <Cell><Data ss:Type="Number">206</Data></Cell>
    <Cell><Data ss:Type="Number">0.27669902899999999</Data></Cell>
    <Cell><Data ss:Type="Number">194</Data></Cell>
    <Cell><Data ss:Type="Number">8</Data></Cell>
    <Cell><Data ss:Type="Number">64</Data></Cell>
    <Cell><Data ss:Type="Number">0.29381443299999999</Data></Cell>
    <Cell><Data ss:Type="Number">42.10526316</Data></Cell>
    <Cell><Data ss:Type="String">ref|XP_001416717.1|</Data></Cell>
    <Cell><Data ss:Type="String">predicted protein [Ostreococcus lucimarinus CCE9901]</Data></Cell>
   </Row>
   <Row ss:AutoFitHeight="0">
    <Cell><Data ss:Type="String">isotig08180_190_828_+1_639_212_6         </Data></Cell>
    <Cell><Data ss:Type="Number">2</Data></Cell>
   </Row>
   <Row ss:AutoFitHeight="0">
    <Cell><Data ss:Type="String">isotig08180_190_828_+1_639_212_6</Data></Cell>
    <Cell><Data ss:Type="Number">1</Data></Cell>
    <Cell><Data ss:Type="Number">212</Data></Cell>
    <Cell><Data ss:Type="Number">0.99528301900000005</Data></Cell>
    <Cell><Data ss:Type="Number">242</Data></Cell>
    <Cell><Data ss:Type="Number">1</Data></Cell>
    <Cell><Data ss:Type="Number">240</Data></Cell>
    <Cell><Data ss:Type="Number">0.99173553699999994</Data></Cell>
    <Cell><Data ss:Type="Number">47.083333330000002</Data></Cell>
    <Cell><Data ss:Type="String">ref|XP_001695399.1|</Data></Cell>
    <Cell><Data ss:Type="String">predicted protein [Chlamydomonas reinhardtii]</Data></Cell>
   </Row>
   <Row ss:AutoFitHeight="0">
    <Cell><Data ss:Type="String">isotig08172_563_919_+2_357_118_3         </Data></Cell>
    <Cell><Data ss:Type="Number">2</Data></Cell>
   </Row>
   <Row ss:AutoFitHeight="0">
    <Cell><Data ss:Type="String">isotig08172_563_919_+2_357_118_3</Data></Cell>
    <Cell><Data ss:Type="Number">1</Data></Cell>
    <Cell><Data ss:Type="Number">118</Data></Cell>
    <Cell><Data ss:Type="Number">0.98305084700000001</Data></Cell>
    <Cell><Data ss:Type="Number">117</Data></Cell>
    <Cell><Data ss:Type="Number">2</Data></Cell>
    <Cell><Data ss:Type="Number">117</Data></Cell>
    <Cell><Data ss:Type="Number">0.99145299099999995</Data></Cell>
    <Cell><Data ss:Type="Number">69.827586210000007</Data></Cell>
    <Cell><Data ss:Type="String">ref|XP_001702703.1|</Data></Cell>
    <Cell><Data ss:Type="String">predicted protein [Chlamydomonas reinhardtii]</Data></Cell>
   </Row>
   <Row ss:AutoFitHeight="0">
    <Cell><Data ss:Type="String">isotig08145_2_634_-2_633_211_4           </Data></Cell>
    <Cell><Data ss:Type="Number">2</Data></Cell>
   </Row>
   <Row ss:AutoFitHeight="0">
    <Cell><Data ss:Type="String">isotig08145_2_634_-2_633_211_4</Data></Cell>
    <Cell><Data ss:Type="Number">1</Data></Cell>
    <Cell><Data ss:Type="Number">211</Data></Cell>
    <Cell><Data ss:Type="Number">0.14218009500000001</Data></Cell>
    <Cell><Data ss:Type="Number">141</Data></Cell>
    <Cell><Data ss:Type="Number">14</Data></Cell>
    <Cell><Data ss:Type="Number">43</Data></Cell>
    <Cell><Data ss:Type="Number">0.21276595700000001</Data></Cell>
    <Cell><Data ss:Type="Number">56.666666669999998</Data></Cell>
    <Cell><Data ss:Type="String">ref|XP_002632760.1|</Data></Cell>
    <Cell><Data ss:Type="String">Hypothetical protein CBG11650 [Caenorhabditis briggsae]</Data></Cell>
   </Row>
   <Row ss:AutoFitHeight="0">
    <Cell><Data ss:Type="String">isotig08140_2_679_-1_678_226_3           </Data></Cell>
    <Cell><Data ss:Type="Number">2</Data></Cell>
   </Row>
   <Row ss:AutoFitHeight="0">
    <Cell><Data ss:Type="String">isotig08140_2_679_-1_678_226_3</Data></Cell>
    <Cell><Data ss:Type="Number">1</Data></Cell>
    <Cell><Data ss:Type="Number">226</Data></Cell>
    <Cell><Data ss:Type="Number">0.68141592900000003</Data></Cell>
    <Cell><Data ss:Type="Number">321</Data></Cell>
    <Cell><Data ss:Type="Number">8</Data></Cell>
    <Cell><Data ss:Type="Number">161</Data></Cell>
    <Cell><Data ss:Type="Number">0.47975077900000002</Data></Cell>
    <Cell><Data ss:Type="Number">62.987012989999997</Data></Cell>
    <Cell><Data ss:Type="String">ref|XP_001694271.1|</Data></Cell>
    <Cell><Data ss:Type="String">predicted protein [Chlamydomonas reinhardtii]</Data></Cell>
   </Row>
   <Row ss:AutoFitHeight="0">
    <Cell><Data ss:Type="String">isotig08139_41_730_-1_690_229_13         </Data></Cell>
    <Cell><Data ss:Type="Number">2</Data></Cell>
   </Row>
   <Row ss:AutoFitHeight="0">
    <Cell><Data ss:Type="String">isotig08139_41_730_-1_690_229_13</Data></Cell>
    <Cell><Data ss:Type="Number">1</Data></Cell>
    <Cell><Data ss:Type="Number">229</Data></Cell>
    <Cell><Data ss:Type="Number">0.23580786000000001</Data></Cell>
    <Cell><Data ss:Type="Number">619</Data></Cell>
    <Cell><Data ss:Type="Number">518</Data></Cell>
    <Cell><Data ss:Type="Number">570</Data></Cell>
    <Cell><Data ss:Type="Number">8.5621971000000005E-2</Data></Cell>
    <Cell><Data ss:Type="Number">44.444444439999998</Data></Cell>
    <Cell><Data ss:Type="String">ref|XP_001764081.1|</Data></Cell>
    <Cell><Data ss:Type="String">predicted protein [Physcomitrella patens subsp. patens]</Data></Cell>
   </Row>
   <Row ss:AutoFitHeight="0">
    <Cell><Data ss:Type="String">isotig08089_6_704_+3_699_232_8           </Data></Cell>
    <Cell><Data ss:Type="Number">2</Data></Cell>
   </Row>
   <Row ss:AutoFitHeight="0">
    <Cell><Data ss:Type="String">isotig08089_6_704_+3_699_232_8</Data></Cell>
    <Cell><Data ss:Type="Number">1</Data></Cell>
    <Cell><Data ss:Type="Number">232</Data></Cell>
    <Cell><Data ss:Type="Number">0.68534482799999996</Data></Cell>
    <Cell><Data ss:Type="Number">209</Data></Cell>
    <Cell><Data ss:Type="Number">32</Data></Cell>
    <Cell><Data ss:Type="Number">199</Data></Cell>
    <Cell><Data ss:Type="Number">0.80382775100000003</Data></Cell>
    <Cell><Data ss:Type="Number">51.785714290000001</Data></Cell>
    <Cell><Data ss:Type="String">ref|XP_002765202.1|</Data></Cell>
    <Cell><Data ss:Type="String">conserved hypothetical protein [Perkinsus marinus ATCC 50983]</Data></Cell>
   </Row>
   <Row ss:AutoFitHeight="0">
    <Cell><Data ss:Type="String">isotig08088_52_963_+1_912_304_14</Data></Cell>
    <Cell><Data ss:Type="Number">1</Data></Cell>
    <Cell><Data ss:Type="Number">304</Data></Cell>
    <Cell><Data ss:Type="Number">0.99671052599999999</Data></Cell>
    <Cell><Data ss:Type="Number">356</Data></Cell>
    <Cell><Data ss:Type="Number">3</Data></Cell>
    <Cell><Data ss:Type="Number">307</Data></Cell>
    <Cell><Data ss:Type="Number">0.85674157299999998</Data></Cell>
    <Cell><Data ss:Type="Number">63.606557379999998</Data></Cell>
    <Cell><Data ss:Type="String">ref|XP_001695879.1|</Data></Cell>
    <Cell><Data ss:Type="String">DNA replication factor C complex subunit 3 [Chlamydomonas reinhardtii]</Data></Cell>
   </Row>
   <Row ss:AutoFitHeight="0">
    <Cell><Data ss:Type="String">isotig08087_2_166_-3_165_55_5            </Data></Cell>
    <Cell><Data ss:Type="Number">2</Data></Cell>
   </Row>
   <Row ss:AutoFitHeight="0">
    <Cell><Data ss:Type="String">isotig08087_2_166_-3_165_55_5</Data></Cell>
    <Cell><Data ss:Type="Number">1</Data></Cell>
    <Cell><Data ss:Type="Number">55</Data></Cell>
    <Cell><Data ss:Type="Number">1</Data></Cell>
    <Cell><Data ss:Type="Number">245</Data></Cell>
    <Cell><Data ss:Type="Number">4</Data></Cell>
    <Cell><Data ss:Type="Number">58</Data></Cell>
    <Cell><Data ss:Type="Number">0.22448979599999999</Data></Cell>
    <Cell><Data ss:Type="Number">76.363636360000001</Data></Cell>
    <Cell><Data ss:Type="String">gb|EFN54887.1|</Data></Cell>
    <Cell><Data ss:Type="String">hypothetical protein CHLNCDRAFT_24033 [Chlorella variabilis]</Data></Cell>
   </Row>
   <Row ss:AutoFitHeight="0">
    <Cell><Data ss:Type="String">isotig08086_467_943_-1_477_158_5</Data></Cell>
    <Cell><Data ss:Type="Number">1</Data></Cell>
    <Cell><Data ss:Type="Number">158</Data></Cell>
    <Cell><Data ss:Type="Number">0.64556961999999996</Data></Cell>
    <Cell><Data ss:Type="Number">714</Data></Cell>
    <Cell><Data ss:Type="Number">418</Data></Cell>
    <Cell><Data ss:Type="Number">518</Data></Cell>
    <Cell><Data ss:Type="Number">0.141456583</Data></Cell>
    <Cell><Data ss:Type="Number">45.098039219999997</Data></Cell>
    <Cell><Data ss:Type="String">ref|XP_001421215.1|</Data></Cell>
    <Cell><Data ss:Type="String">predicted protein [Ostreococcus lucimarinus CCE9901]</Data></Cell>
   </Row>
   <Row ss:AutoFitHeight="0">
    <Cell><Data ss:Type="String">isotig08082_325_915_-3_591_196_12</Data></Cell>
    <Cell><Data ss:Type="Number">1</Data></Cell>
    <Cell><Data ss:Type="Number">196</Data></Cell>
    <Cell><Data ss:Type="Number">0.88265306099999996</Data></Cell>
    <Cell><Data ss:Type="Number">210</Data></Cell>
    <Cell><Data ss:Type="Number">30</Data></Cell>
    <Cell><Data ss:Type="Number">208</Data></Cell>
    <Cell><Data ss:Type="Number">0.85238095199999997</Data></Cell>
    <Cell><Data ss:Type="Number">53.038674030000003</Data></Cell>
    <Cell><Data ss:Type="String">gb|EFN59443.1|</Data></Cell>
    <Cell><Data ss:Type="String">hypothetical protein CHLNCDRAFT_29579 [Chlorella variabilis]</Data></Cell>
   </Row>
   <Row ss:AutoFitHeight="0">
    <Cell><Data ss:Type="String">isotig08081_180_518_+3_339_112_7</Data></Cell>
    <Cell><Data ss:Type="Number">1</Data></Cell>
    <Cell><Data ss:Type="Number">112</Data></Cell>
    <Cell><Data ss:Type="Number">0.625</Data></Cell>
    <Cell><Data ss:Type="Number">163</Data></Cell>
    <Cell><Data ss:Type="Number">26</Data></Cell>
    <Cell><Data ss:Type="Number">95</Data></Cell>
    <Cell><Data ss:Type="Number">0.42944785299999999</Data></Cell>
    <Cell><Data ss:Type="Number">47.142857139999997</Data></Cell>
    <Cell><Data ss:Type="String">gb|EFN58151.1|</Data></Cell>
    <Cell><Data ss:Type="String">hypothetical protein CHLNCDRAFT_141939 [Chlorella variabilis]</Data></Cell>
   </Row>
   <Row ss:AutoFitHeight="0">
    <Cell><Data ss:Type="String">isotig08079_178_933_+1_756_251_7         </Data></Cell>
    <Cell><Data ss:Type="Number">2</Data></Cell>
   </Row>
   <Row ss:AutoFitHeight="0">
    <Cell><Data ss:Type="String">isotig08079_178_933_+1_756_251_7</Data></Cell>
    <Cell><Data ss:Type="Number">1</Data></Cell>
    <Cell><Data ss:Type="Number">251</Data></Cell>
    <Cell><Data ss:Type="Number">0.15537848600000001</Data></Cell>
    <Cell><Data ss:Type="Number">487</Data></Cell>
    <Cell><Data ss:Type="Number">405</Data></Cell>
    <Cell><Data ss:Type="Number">443</Data></Cell>
    <Cell><Data ss:Type="Number">8.0082135999999998E-2</Data></Cell>
    <Cell><Data ss:Type="Number">58.974358969999997</Data></Cell>
    <Cell><Data ss:Type="String">ref|XP_001765586.1|</Data></Cell>
    <Cell><Data ss:Type="String">predicted protein [Physcomitrella patens subsp. patens]</Data></Cell>
   </Row>
   <Row ss:AutoFitHeight="0">
    <Cell><Data ss:Type="String">isotig08078_688_966_+1_279_93_3</Data></Cell>
    <Cell><Data ss:Type="Number">1</Data></Cell>
    <Cell><Data ss:Type="Number">93</Data></Cell>
    <Cell><Data ss:Type="Number">0.68817204300000001</Data></Cell>
    <Cell><Data ss:Type="Number">297</Data></Cell>
    <Cell><Data ss:Type="Number">134</Data></Cell>
    <Cell><Data ss:Type="Number">197</Data></Cell>
    <Cell><Data ss:Type="Number">0.21548821500000001</Data></Cell>
    <Cell><Data ss:Type="Number">40.625</Data></Cell>
    <Cell><Data ss:Type="String">ref|XP_001775831.1|</Data></Cell>
    <Cell><Data ss:Type="String">predicted protein [Physcomitrella patens subsp. patens]</Data></Cell>
   </Row>
   <Row ss:AutoFitHeight="0">
    <Cell><Data ss:Type="String">isotig08075_169_840_-2_672_223_4</Data></Cell>
    <Cell><Data ss:Type="Number">1</Data></Cell>
    <Cell><Data ss:Type="Number">223</Data></Cell>
    <Cell><Data ss:Type="Number">0.96860986500000001</Data></Cell>
    <Cell><Data ss:Type="Number">590</Data></Cell>
    <Cell><Data ss:Type="Number">350</Data></Cell>
    <Cell><Data ss:Type="Number">561</Data></Cell>
    <Cell><Data ss:Type="Number">0.35932203400000001</Data></Cell>
    <Cell><Data ss:Type="Number">50</Data></Cell>
    <Cell><Data ss:Type="String">ref|XP_002906376.1|</Data></Cell>
    <Cell><Data ss:Type="String">DEAD/DEAH box RNA helicase, putative [Phytophthora infestans T30-4]</Data></Cell>
   </Row>
   <Row ss:AutoFitHeight="0">
    <Cell><Data ss:Type="String">isotig08074_10_969_+1_960_320_6</Data></Cell>
    <Cell><Data ss:Type="Number">1</Data></Cell>
    <Cell><Data ss:Type="Number">320</Data></Cell>
    <Cell><Data ss:Type="Number">0.30312499999999998</Data></Cell>
    <Cell><Data ss:Type="Number">308</Data></Cell>
    <Cell><Data ss:Type="Number">170</Data></Cell>
    <Cell><Data ss:Type="Number">264</Data></Cell>
    <Cell><Data ss:Type="Number">0.308441558</Data></Cell>
    <Cell><Data ss:Type="Number">40</Data></Cell>
    <Cell><Data ss:Type="String">ref|ZP_07311486.1|</Data></Cell>
    <Cell><Data ss:Type="String">LOW QUALITY PROTEIN: serine/threonine-protein kinase AfsK [Streptomyces griseoflavus Tu4000]</Data></Cell>
   </Row>
   <Row ss:AutoFitHeight="0">
    <Cell><Data ss:Type="String">isotig08072_237_818_-1_582_193_7         </Data></Cell>
    <Cell><Data ss:Type="Number">2</Data></Cell>
   </Row>
   <Row ss:AutoFitHeight="0">
    <Cell><Data ss:Type="String">isotig08072_237_818_-1_582_193_7</Data></Cell>
    <Cell><Data ss:Type="Number">1</Data></Cell>
    <Cell><Data ss:Type="Number">193</Data></Cell>
    <Cell><Data ss:Type="Number">0.63212435199999994</Data></Cell>
    <Cell><Data ss:Type="Number">130</Data></Cell>
    <Cell><Data ss:Type="Number">10</Data></Cell>
    <Cell><Data ss:Type="Number">129</Data></Cell>
    <Cell><Data ss:Type="Number">0.92307692299999999</Data></Cell>
    <Cell><Data ss:Type="Number">58.196721310000001</Data></Cell>
    <Cell><Data ss:Type="String">ref|XP_002947214.1|</Data></Cell>
    <Cell><Data ss:Type="String">hypothetical protein VOLCADRAFT_47490 [Volvox carteri f. nagariensis]</Data></Cell>
   </Row>
   <Row ss:AutoFitHeight="0">
    <Cell><Data ss:Type="String">isotig08071_403_840_+1_438_145_7</Data></Cell>
    <Cell><Data ss:Type="Number">1</Data></Cell>
    <Cell><Data ss:Type="Number">145</Data></Cell>
    <Cell><Data ss:Type="Number">0.85517241399999999</Data></Cell>
    <Cell><Data ss:Type="Number">1045</Data></Cell>
    <Cell><Data ss:Type="Number">922</Data></Cell>
    <Cell><Data ss:Type="Number">1045</Data></Cell>
    <Cell><Data ss:Type="Number">0.118660287</Data></Cell>
    <Cell><Data ss:Type="Number">53.22580645</Data></Cell>
    <Cell><Data ss:Type="String">ref|XP_002985605.1|</Data></Cell>
    <Cell><Data ss:Type="String">hypothetical protein SELMODRAFT_157483 [Selaginella moellendorffii]</Data></Cell>
   </Row>
   <Row ss:AutoFitHeight="0">
    <Cell><Data ss:Type="String">isotig08069_3_818_-1_816_272_9</Data></Cell>
    <Cell><Data ss:Type="Number">1</Data></Cell>
    <Cell><Data ss:Type="Number">272</Data></Cell>
    <Cell><Data ss:Type="Number">0.75735294099999995</Data></Cell>
    <Cell><Data ss:Type="Number">810</Data></Cell>
    <Cell><Data ss:Type="Number">36</Data></Cell>
    <Cell><Data ss:Type="Number">238</Data></Cell>
    <Cell><Data ss:Type="Number">0.250617284</Data></Cell>
    <Cell><Data ss:Type="Number">46.376811590000003</Data></Cell>
    <Cell><Data ss:Type="String">gb|EFN55987.1|</Data></Cell>
    <Cell><Data ss:Type="String">hypothetical protein CHLNCDRAFT_145354 [Chlorella variabilis]</Data></Cell>
   </Row>
   <Row ss:AutoFitHeight="0">
    <Cell><Data ss:Type="String">isotig08067_103_849_-3_747_248_6</Data></Cell>
    <Cell><Data ss:Type="Number">1</Data></Cell>
    <Cell><Data ss:Type="Number">248</Data></Cell>
    <Cell><Data ss:Type="Number">0.55645161300000001</Data></Cell>
    <Cell><Data ss:Type="Number">139</Data></Cell>
    <Cell><Data ss:Type="Number">2</Data></Cell>
    <Cell><Data ss:Type="Number">139</Data></Cell>
    <Cell><Data ss:Type="Number">0.99280575500000001</Data></Cell>
    <Cell><Data ss:Type="Number">75.36231884</Data></Cell>
    <Cell><Data ss:Type="String">ref|XP_001698346.1|</Data></Cell>
    <Cell><Data ss:Type="String">hypothetical protein CHLREDRAFT_113303 [Chlamydomonas reinhardtii]</Data></Cell>
   </Row>
   <Row ss:AutoFitHeight="0">
    <Cell><Data ss:Type="String">isotig08066_1_573_-1_573_191_8</Data></Cell>
    <Cell><Data ss:Type="Number">1</Data></Cell>
    <Cell><Data ss:Type="Number">191</Data></Cell>
    <Cell><Data ss:Type="Number">0.98429319400000004</Data></Cell>
    <Cell><Data ss:Type="Number">721</Data></Cell>
    <Cell><Data ss:Type="Number">448</Data></Cell>
    <Cell><Data ss:Type="Number">619</Data></Cell>
    <Cell><Data ss:Type="Number">0.238557559</Data></Cell>
    <Cell><Data ss:Type="Number">44.21052632</Data></Cell>
    <Cell><Data ss:Type="String">ref|XP_002963523.1|</Data></Cell>
    <Cell><Data ss:Type="String">hypothetical protein SELMODRAFT_79938 [Selaginella moellendorffii]</Data></Cell>
   </Row>
   <Row ss:AutoFitHeight="0">
    <Cell><Data ss:Type="String">isotig08065_1_657_-1_657_219_7</Data></Cell>
    <Cell><Data ss:Type="Number">1</Data></Cell>
    <Cell><Data ss:Type="Number">219</Data></Cell>
    <Cell><Data ss:Type="Number">0.97716895000000004</Data></Cell>
    <Cell><Data ss:Type="Number">282</Data></Cell>
    <Cell><Data ss:Type="Number">41</Data></Cell>
    <Cell><Data ss:Type="Number">259</Data></Cell>
    <Cell><Data ss:Type="Number">0.77659574499999995</Data></Cell>
    <Cell><Data ss:Type="Number">59.728506789999997</Data></Cell>
    <Cell><Data ss:Type="String">gb|EFN51846.1|</Data></Cell>
    <Cell><Data ss:Type="String">hypothetical protein CHLNCDRAFT_59789 [Chlorella variabilis]</Data></Cell>
   </Row>
   <Row ss:AutoFitHeight="0">
    <Cell><Data ss:Type="String">isotig08064_68_712_+2_645_214_7</Data></Cell>
    <Cell><Data ss:Type="Number">1</Data></Cell>
    <Cell><Data ss:Type="Number">214</Data></Cell>
    <Cell><Data ss:Type="Number">0.94859813100000001</Data></Cell>
    <Cell><Data ss:Type="Number">456</Data></Cell>
    <Cell><Data ss:Type="Number">234</Data></Cell>
    <Cell><Data ss:Type="Number">436</Data></Cell>
    <Cell><Data ss:Type="Number">0.44517543900000001</Data></Cell>
    <Cell><Data ss:Type="Number">51.23152709</Data></Cell>
    <Cell><Data ss:Type="String">ref|XP_002947963.1|</Data></Cell>
    <Cell><Data ss:Type="String">hypothetical protein VOLCADRAFT_103747 [Volvox carteri f. nagariensis]</Data></Cell>
   </Row>
   <Row ss:AutoFitHeight="0">
    <Cell><Data ss:Type="String">isotig08063_80_970_+2_891_297_5          </Data></Cell>
    <Cell><Data ss:Type="Number">2</Data></Cell>
   </Row>
   <Row ss:AutoFitHeight="0">
    <Cell><Data ss:Type="String">isotig08063_80_970_+2_891_297_5</Data></Cell>
    <Cell><Data ss:Type="Number">1</Data></Cell>
    <Cell><Data ss:Type="Number">297</Data></Cell>
    <Cell><Data ss:Type="Number">0.30639730599999998</Data></Cell>
    <Cell><Data ss:Type="Number">596</Data></Cell>
    <Cell><Data ss:Type="Number">230</Data></Cell>
    <Cell><Data ss:Type="Number">325</Data></Cell>
    <Cell><Data ss:Type="Number">0.161073826</Data></Cell>
    <Cell><Data ss:Type="Number">40.625</Data></Cell>
    <Cell><Data ss:Type="String">ref|XP_002192693.1|</Data></Cell>
    <Cell><Data ss:Type="String">PREDICTED: hypothetical protein [Taeniopygia guttata]</Data></Cell>
   </Row>
   <Row ss:AutoFitHeight="0">
    <Cell><Data ss:Type="String">isotig08059_1_798_-1_798_266_3           </Data></Cell>
    <Cell><Data ss:Type="Number">2</Data></Cell>
   </Row>
   <Row ss:AutoFitHeight="0">
    <Cell><Data ss:Type="String">isotig08059_1_798_-1_798_266_3</Data></Cell>
    <Cell><Data ss:Type="Number">1</Data></Cell>
    <Cell><Data ss:Type="Number">266</Data></Cell>
    <Cell><Data ss:Type="Number">0.77819548900000002</Data></Cell>
    <Cell><Data ss:Type="Number">296</Data></Cell>
    <Cell><Data ss:Type="Number">33</Data></Cell>
    <Cell><Data ss:Type="Number">248</Data></Cell>
    <Cell><Data ss:Type="Number">0.72972972999999997</Data></Cell>
    <Cell><Data ss:Type="Number">42.986425339999997</Data></Cell>
    <Cell><Data ss:Type="String">gb|EFN52591.1|</Data></Cell>
    <Cell><Data ss:Type="String">hypothetical protein CHLNCDRAFT_138616 [Chlorella variabilis]</Data></Cell>
   </Row>
   <Row ss:AutoFitHeight="0">
    <Cell><Data ss:Type="String">isotig08054_660_848_+3_189_62_2</Data></Cell>
    <Cell><Data ss:Type="Number">1</Data></Cell>
    <Cell><Data ss:Type="Number">62</Data></Cell>
    <Cell><Data ss:Type="Number">0.96774193500000005</Data></Cell>
    <Cell><Data ss:Type="Number">143</Data></Cell>
    <Cell><Data ss:Type="Number">41</Data></Cell>
    <Cell><Data ss:Type="Number">100</Data></Cell>
    <Cell><Data ss:Type="Number">0.41958042000000001</Data></Cell>
    <Cell><Data ss:Type="Number">48.333333330000002</Data></Cell>
    <Cell><Data ss:Type="String">gb|EGA74987.1|</Data></Cell>
    <Cell><Data ss:Type="String">YGL235W-like protein [Saccharomyces cerevisiae AWRI796]</Data></Cell>
   </Row>
   <Row ss:AutoFitHeight="0">
    <Cell><Data ss:Type="String">isotig08054_2_784_-3_783_261_10</Data></Cell>
    <Cell><Data ss:Type="Number">1</Data></Cell>
    <Cell><Data ss:Type="Number">261</Data></Cell>
    <Cell><Data ss:Type="Number">1</Data></Cell>
    <Cell><Data ss:Type="Number">791</Data></Cell>
    <Cell><Data ss:Type="Number">137</Data></Cell>
    <Cell><Data ss:Type="Number">397</Data></Cell>
    <Cell><Data ss:Type="Number">0.32996207300000002</Data></Cell>
    <Cell><Data ss:Type="Number">76.628352489999997</Data></Cell>
    <Cell><Data ss:Type="String">gb|EFN57135.1|</Data></Cell>
    <Cell><Data ss:Type="String">hypothetical protein CHLNCDRAFT_30521 [Chlorella variabilis]</Data></Cell>
   </Row>
   <Row ss:AutoFitHeight="0">
    <Cell><Data ss:Type="String">isotig08053_94_471_+1_378_125_1</Data></Cell>
    <Cell><Data ss:Type="Number">1</Data></Cell>
    <Cell><Data ss:Type="Number">125</Data></Cell>
    <Cell><Data ss:Type="Number">0.59199999999999997</Data></Cell>
    <Cell><Data ss:Type="Number">855</Data></Cell>
    <Cell><Data ss:Type="Number">505</Data></Cell>
    <Cell><Data ss:Type="Number">578</Data></Cell>
    <Cell><Data ss:Type="Number">8.6549708000000003E-2</Data></Cell>
    <Cell><Data ss:Type="Number">50</Data></Cell>
    <Cell><Data ss:Type="String">ref|XP_003084396.1|</Data></Cell>
    <Cell><Data ss:Type="String">putative mitochondrial processing peptidase (ISS) [Ostreococcus tauri]</Data></Cell>
   </Row>
   <Row ss:AutoFitHeight="0">
    <Cell><Data ss:Type="String">isotig08053_571_771_+1_201_66_1</Data></Cell>
    <Cell><Data ss:Type="Number">1</Data></Cell>
    <Cell><Data ss:Type="Number">66</Data></Cell>
    <Cell><Data ss:Type="Number">0.96969696999999999</Data></Cell>
    <Cell><Data ss:Type="Number">264</Data></Cell>
    <Cell><Data ss:Type="Number">139</Data></Cell>
    <Cell><Data ss:Type="Number">202</Data></Cell>
    <Cell><Data ss:Type="Number">0.24242424200000001</Data></Cell>
    <Cell><Data ss:Type="Number">46.875</Data></Cell>
    <Cell><Data ss:Type="String">ref|XP_002619797.1|</Data></Cell>
    <Cell><Data ss:Type="String">40S ribosomal protein S3aE [Clavispora lusitaniae ATCC 42720]</Data></Cell>
   </Row>
   <Row ss:AutoFitHeight="0">
    <Cell><Data ss:Type="String">isotig08053_142_945_-2_804_267_10</Data></Cell>
    <Cell><Data ss:Type="Number">1</Data></Cell>
    <Cell><Data ss:Type="Number">267</Data></Cell>
    <Cell><Data ss:Type="Number">0.93632958799999999</Data></Cell>
    <Cell><Data ss:Type="Number">257</Data></Cell>
    <Cell><Data ss:Type="Number">1</Data></Cell>
    <Cell><Data ss:Type="Number">245</Data></Cell>
    <Cell><Data ss:Type="Number">0.953307393</Data></Cell>
    <Cell><Data ss:Type="Number">74.8</Data></Cell>
    <Cell><Data ss:Type="String">ref|XP_002949135.1|</Data></Cell>
    <Cell><Data ss:Type="String">component of cytosolic 80S ribosome and 40S small subunit [Volvox carteri f. nagariensis]</Data></Cell>
   </Row>
   <Row ss:AutoFitHeight="0">
    <Cell><Data ss:Type="String">isotig08048_493_966_+1_474_158_5</Data></Cell>
    <Cell><Data ss:Type="Number">1</Data></Cell>
    <Cell><Data ss:Type="Number">158</Data></Cell>
    <Cell><Data ss:Type="Number">0.28481012700000002</Data></Cell>
    <Cell><Data ss:Type="Number">727</Data></Cell>
    <Cell><Data ss:Type="Number">591</Data></Cell>
    <Cell><Data ss:Type="Number">635</Data></Cell>
    <Cell><Data ss:Type="Number">6.1898212000000001E-2</Data></Cell>
    <Cell><Data ss:Type="Number">57.777777780000001</Data></Cell>
    <Cell><Data ss:Type="String">ref|ZP_06946824.1|</Data></Cell>
    <Cell><Data ss:Type="String">probable protein L precursor [Finegoldia magna ATCC 53516]</Data></Cell>
   </Row>
   <Row ss:AutoFitHeight="0">
    <Cell><Data ss:Type="String">isotig08046_117_974_+3_858_286_11</Data></Cell>
    <Cell><Data ss:Type="Number">1</Data></Cell>
    <Cell><Data ss:Type="Number">286</Data></Cell>
    <Cell><Data ss:Type="Number">0.73076923100000002</Data></Cell>
    <Cell><Data ss:Type="Number">308</Data></Cell>
    <Cell><Data ss:Type="Number">91</Data></Cell>
    <Cell><Data ss:Type="Number">297</Data></Cell>
    <Cell><Data ss:Type="Number">0.67207792200000005</Data></Cell>
    <Cell><Data ss:Type="Number">66.985645930000004</Data></Cell>
    <Cell><Data ss:Type="String">ref|XP_001416446.1|</Data></Cell>
    <Cell><Data ss:Type="String">chloroplast Clp protease, subunit of ClpP peptidase complex [Ostreococcus lucimarinus CCE9901]</Data></Cell>
   </Row>
   <Row ss:AutoFitHeight="0">
    <Cell><Data ss:Type="String">isotig08042_117_551_+3_435_144_5</Data></Cell>
    <Cell><Data ss:Type="Number">1</Data></Cell>
    <Cell><Data ss:Type="Number">144</Data></Cell>
    <Cell><Data ss:Type="Number">0.83333333300000001</Data></Cell>
    <Cell><Data ss:Type="Number">187</Data></Cell>
    <Cell><Data ss:Type="Number">13</Data></Cell>
    <Cell><Data ss:Type="Number">132</Data></Cell>
    <Cell><Data ss:Type="Number">0.64171122999999997</Data></Cell>
    <Cell><Data ss:Type="Number">61.666666669999998</Data></Cell>
    <Cell><Data ss:Type="String">ref|XP_002946893.1|</Data></Cell>
    <Cell><Data ss:Type="String">mitochondrial ribosomal protein L17 [Volvox carteri f. nagariensis]</Data></Cell>
   </Row>
   <Row ss:AutoFitHeight="0">
    <Cell><Data ss:Type="String">isotig08039_217_882_-2_666_221_4</Data></Cell>
    <Cell><Data ss:Type="Number">1</Data></Cell>
    <Cell><Data ss:Type="Number">221</Data></Cell>
    <Cell><Data ss:Type="Number">0.80995475100000003</Data></Cell>
    <Cell><Data ss:Type="Number">219</Data></Cell>
    <Cell><Data ss:Type="Number">32</Data></Cell>
    <Cell><Data ss:Type="Number">214</Data></Cell>
    <Cell><Data ss:Type="Number">0.83561643799999996</Data></Cell>
    <Cell><Data ss:Type="Number">41.83673469</Data></Cell>
    <Cell><Data ss:Type="String">ref|XP_002951299.1|</Data></Cell>
    <Cell><Data ss:Type="String">hypothetical protein VOLCADRAFT_81431 [Volvox carteri f. nagariensis]</Data></Cell>
   </Row>
   <Row ss:AutoFitHeight="0">
    <Cell><Data ss:Type="String">isotig08032_236_979_+2_744_248_7</Data></Cell>
    <Cell><Data ss:Type="Number">1</Data></Cell>
    <Cell><Data ss:Type="Number">248</Data></Cell>
    <Cell><Data ss:Type="Number">0.46370967699999999</Data></Cell>
    <Cell><Data ss:Type="Number">648</Data></Cell>
    <Cell><Data ss:Type="Number">73</Data></Cell>
    <Cell><Data ss:Type="Number">186</Data></Cell>
    <Cell><Data ss:Type="Number">0.17592592600000001</Data></Cell>
    <Cell><Data ss:Type="Number">43.47826087</Data></Cell>
    <Cell><Data ss:Type="String">ref|XP_002948914.1|</Data></Cell>
    <Cell><Data ss:Type="String">hypothetical protein VOLCADRAFT_120690 [Volvox carteri f. nagariensis]</Data></Cell>
   </Row>
   <Row ss:AutoFitHeight="0">
    <Cell><Data ss:Type="String">isotig08031_2_808_-3_807_269_8</Data></Cell>
    <Cell><Data ss:Type="Number">1</Data></Cell>
    <Cell><Data ss:Type="Number">269</Data></Cell>
    <Cell><Data ss:Type="Number">0.69888475800000005</Data></Cell>
    <Cell><Data ss:Type="Number">345</Data></Cell>
    <Cell><Data ss:Type="Number">2</Data></Cell>
    <Cell><Data ss:Type="Number">191</Data></Cell>
    <Cell><Data ss:Type="Number">0.55072463800000004</Data></Cell>
    <Cell><Data ss:Type="Number">47.89473684</Data></Cell>
    <Cell><Data ss:Type="String">ref|XP_002950522.1|</Data></Cell>
    <Cell><Data ss:Type="String">Kif12 type kinesin-like protein [Volvox carteri f. nagariensis]</Data></Cell>
   </Row>
   <Row ss:AutoFitHeight="0">
    <Cell><Data ss:Type="String">isotig08027_368_817_-1_450_149_5         </Data></Cell>
    <Cell><Data ss:Type="Number">2</Data></Cell>
   </Row>
   <Row ss:AutoFitHeight="0">
    <Cell><Data ss:Type="String">isotig08027_368_817_-1_450_149_5</Data></Cell>
    <Cell><Data ss:Type="Number">1</Data></Cell>
    <Cell><Data ss:Type="Number">149</Data></Cell>
    <Cell><Data ss:Type="Number">0.55704697999999997</Data></Cell>
    <Cell><Data ss:Type="Number">107</Data></Cell>
    <Cell><Data ss:Type="Number">2</Data></Cell>
    <Cell><Data ss:Type="Number">85</Data></Cell>
    <Cell><Data ss:Type="Number">0.78504672900000005</Data></Cell>
    <Cell><Data ss:Type="Number">46.428571429999998</Data></Cell>
    <Cell><Data ss:Type="String">gb|ABQ42046.1|</Data></Cell>
    <Cell><Data ss:Type="String">DNA-binding related protein [Sonneratia caseolaris]</Data></Cell>
   </Row>
   <Row ss:AutoFitHeight="0">
    <Cell><Data ss:Type="String">isotig08026_36_791_+3_756_251_10</Data></Cell>
    <Cell><Data ss:Type="Number">1</Data></Cell>
    <Cell><Data ss:Type="Number">251</Data></Cell>
    <Cell><Data ss:Type="Number">0.60956175300000004</Data></Cell>
    <Cell><Data ss:Type="Number">247</Data></Cell>
    <Cell><Data ss:Type="Number">45</Data></Cell>
    <Cell><Data ss:Type="Number">197</Data></Cell>
    <Cell><Data ss:Type="Number">0.61943319799999996</Data></Cell>
    <Cell><Data ss:Type="Number">40.522875820000003</Data></Cell>
    <Cell><Data ss:Type="String">gb|EFN57942.1|</Data></Cell>
    <Cell><Data ss:Type="String">hypothetical protein CHLNCDRAFT_57047 [Chlorella variabilis]</Data></Cell>
   </Row>
   <Row ss:AutoFitHeight="0">
    <Cell><Data ss:Type="String">isotig08023_53_826_-1_774_257_9</Data></Cell>
    <Cell><Data ss:Type="Number">1</Data></Cell>
    <Cell><Data ss:Type="Number">257</Data></Cell>
    <Cell><Data ss:Type="Number">0.77042801599999999</Data></Cell>
    <Cell><Data ss:Type="Number">348</Data></Cell>
    <Cell><Data ss:Type="Number">134</Data></Cell>
    <Cell><Data ss:Type="Number">348</Data></Cell>
    <Cell><Data ss:Type="Number">0.61781609199999998</Data></Cell>
    <Cell><Data ss:Type="Number">41.203703699999998</Data></Cell>
    <Cell><Data ss:Type="String">ref|XP_001695181.1|</Data></Cell>
    <Cell><Data ss:Type="String">predicted protein [Chlamydomonas reinhardtii]</Data></Cell>
   </Row>
   <Row ss:AutoFitHeight="0">
    <Cell><Data ss:Type="String">isotig08022_171_773_-3_603_200_5</Data></Cell>
    <Cell><Data ss:Type="Number">1</Data></Cell>
    <Cell><Data ss:Type="Number">200</Data></Cell>
    <Cell><Data ss:Type="Number">0.72499999999999998</Data></Cell>
    <Cell><Data ss:Type="Number">184</Data></Cell>
    <Cell><Data ss:Type="Number">39</Data></Cell>
    <Cell><Data ss:Type="Number">182</Data></Cell>
    <Cell><Data ss:Type="Number">0.78260869600000005</Data></Cell>
    <Cell><Data ss:Type="Number">51.724137929999998</Data></Cell>
    <Cell><Data ss:Type="String">ref|XP_001418136.1|</Data></Cell>
    <Cell><Data ss:Type="String">predicted protein [Ostreococcus lucimarinus CCE9901]</Data></Cell>
   </Row>
   <Row ss:AutoFitHeight="0">
    <Cell><Data ss:Type="String">isotig08017_219_956_-1_738_245_6</Data></Cell>
    <Cell><Data ss:Type="Number">1</Data></Cell>
    <Cell><Data ss:Type="Number">245</Data></Cell>
    <Cell><Data ss:Type="Number">0.96734693900000002</Data></Cell>
    <Cell><Data ss:Type="Number">308</Data></Cell>
    <Cell><Data ss:Type="Number">64</Data></Cell>
    <Cell><Data ss:Type="Number">303</Data></Cell>
    <Cell><Data ss:Type="Number">0.77922077899999997</Data></Cell>
    <Cell><Data ss:Type="Number">49.794238679999999</Data></Cell>
    <Cell><Data ss:Type="String">ref|XP_002947716.1|</Data></Cell>
    <Cell><Data ss:Type="String">hypothetical protein VOLCADRAFT_116484 [Volvox carteri f. nagariensis]</Data></Cell>
   </Row>
   <Row ss:AutoFitHeight="0">
    <Cell><Data ss:Type="String">isotig08016_71_646_+2_576_191_5          </Data></Cell>
    <Cell><Data ss:Type="Number">2</Data></Cell>
   </Row>
   <Row ss:AutoFitHeight="0">
    <Cell><Data ss:Type="String">isotig08016_71_646_+2_576_191_5</Data></Cell>
    <Cell><Data ss:Type="Number">1</Data></Cell>
    <Cell><Data ss:Type="Number">191</Data></Cell>
    <Cell><Data ss:Type="Number">0.86387434600000002</Data></Cell>
    <Cell><Data ss:Type="Number">197</Data></Cell>
    <Cell><Data ss:Type="Number">31</Data></Cell>
    <Cell><Data ss:Type="Number">197</Data></Cell>
    <Cell><Data ss:Type="Number">0.84771573600000005</Data></Cell>
    <Cell><Data ss:Type="Number">56.14035088</Data></Cell>
    <Cell><Data ss:Type="String">ref|NP_193841.2|</Data></Cell>
    <Cell><Data ss:Type="String">adrenodoxin-like ferredoxin 1 [Arabidopsis thaliana]</Data></Cell>
   </Row>
   <Row ss:AutoFitHeight="0">
    <Cell><Data ss:Type="String">isotig08015_193_654_+1_462_153_6         </Data></Cell>
    <Cell><Data ss:Type="Number">2</Data></Cell>
   </Row>
   <Row ss:AutoFitHeight="0">
    <Cell><Data ss:Type="String">isotig08015_193_654_+1_462_153_6</Data></Cell>
    <Cell><Data ss:Type="Number">1</Data></Cell>
    <Cell><Data ss:Type="Number">153</Data></Cell>
    <Cell><Data ss:Type="Number">0.72549019599999998</Data></Cell>
    <Cell><Data ss:Type="Number">159</Data></Cell>
    <Cell><Data ss:Type="Number">40</Data></Cell>
    <Cell><Data ss:Type="Number">157</Data></Cell>
    <Cell><Data ss:Type="Number">0.74213836499999997</Data></Cell>
    <Cell><Data ss:Type="Number">50.819672130000001</Data></Cell>
    <Cell><Data ss:Type="String">ref|NP_564937.1|</Data></Cell>
    <Cell><Data ss:Type="String">unknown protein [Arabidopsis thaliana]</Data></Cell>
   </Row>
   <Row ss:AutoFitHeight="0">
    <Cell><Data ss:Type="String">isotig08013_45_926_+3_882_293_9</Data></Cell>
    <Cell><Data ss:Type="Number">1</Data></Cell>
    <Cell><Data ss:Type="Number">293</Data></Cell>
    <Cell><Data ss:Type="Number">0.92832764499999998</Data></Cell>
    <Cell><Data ss:Type="Number">288</Data></Cell>
    <Cell><Data ss:Type="Number">1</Data></Cell>
    <Cell><Data ss:Type="Number">272</Data></Cell>
    <Cell><Data ss:Type="Number">0.94444444400000005</Data></Cell>
    <Cell><Data ss:Type="Number">59.926470590000001</Data></Cell>
    <Cell><Data ss:Type="String">ref|XP_001693085.1|</Data></Cell>
    <Cell><Data ss:Type="String">epsilon-cop [Chlamydomonas reinhardtii]</Data></Cell>
   </Row>
   <Row ss:AutoFitHeight="0">
    <Cell><Data ss:Type="String">isotig08012_1_909_-1_909_303_4</Data></Cell>
    <Cell><Data ss:Type="Number">1</Data></Cell>
    <Cell><Data ss:Type="Number">303</Data></Cell>
    <Cell><Data ss:Type="Number">0.97359735999999997</Data></Cell>
    <Cell><Data ss:Type="Number">513</Data></Cell>
    <Cell><Data ss:Type="Number">1</Data></Cell>
    <Cell><Data ss:Type="Number">281</Data></Cell>
    <Cell><Data ss:Type="Number">0.54775828500000001</Data></Cell>
    <Cell><Data ss:Type="Number">52.881355929999998</Data></Cell>
    <Cell><Data ss:Type="String">ref|XP_002458041.1|</Data></Cell>
    <Cell><Data ss:Type="String">hypothetical protein SORBIDRAFT_03g026040 [Sorghum bicolor]</Data></Cell>
   </Row>
   <Row ss:AutoFitHeight="0">
    <Cell><Data ss:Type="String">isotig08010_67_852_+1_786_261_4</Data></Cell>
    <Cell><Data ss:Type="Number">1</Data></Cell>
    <Cell><Data ss:Type="Number">261</Data></Cell>
    <Cell><Data ss:Type="Number">0.74329501899999995</Data></Cell>
    <Cell><Data ss:Type="Number">289</Data></Cell>
    <Cell><Data ss:Type="Number">4</Data></Cell>
    <Cell><Data ss:Type="Number">197</Data></Cell>
    <Cell><Data ss:Type="Number">0.67128027700000004</Data></Cell>
    <Cell><Data ss:Type="Number">72.680412369999999</Data></Cell>
    <Cell><Data ss:Type="String">ref|XP_002948697.1|</Data></Cell>
    <Cell><Data ss:Type="String">hypothetical protein VOLCADRAFT_80339 [Volvox carteri f. nagariensis]</Data></Cell>
   </Row>
   <Row ss:AutoFitHeight="0">
    <Cell><Data ss:Type="String">isotig08010_426_635_-2_210_69_2</Data></Cell>
    <Cell><Data ss:Type="Number">1</Data></Cell>
    <Cell><Data ss:Type="Number">69</Data></Cell>
    <Cell><Data ss:Type="Number">0.95652173900000004</Data></Cell>
    <Cell><Data ss:Type="Number">104</Data></Cell>
    <Cell><Data ss:Type="Number">25</Data></Cell>
    <Cell><Data ss:Type="Number">91</Data></Cell>
    <Cell><Data ss:Type="Number">0.64423076899999998</Data></Cell>
    <Cell><Data ss:Type="Number">56.716417909999997</Data></Cell>
    <Cell><Data ss:Type="String">ref|XP_722593.1|</Data></Cell>
    <Cell><Data ss:Type="String">hypothetical protein CaO19.1550 [Candida albicans SC5314]</Data></Cell>
   </Row>
   <Row ss:AutoFitHeight="0">
    <Cell><Data ss:Type="String">isotig08010_109_540_-1_432_143_1</Data></Cell>
    <Cell><Data ss:Type="Number">1</Data></Cell>
    <Cell><Data ss:Type="Number">143</Data></Cell>
    <Cell><Data ss:Type="Number">0.63636363600000001</Data></Cell>
    <Cell><Data ss:Type="Number">362</Data></Cell>
    <Cell><Data ss:Type="Number">230</Data></Cell>
    <Cell><Data ss:Type="Number">320</Data></Cell>
    <Cell><Data ss:Type="Number">0.25138121499999999</Data></Cell>
    <Cell><Data ss:Type="Number">49.450549449999997</Data></Cell>
    <Cell><Data ss:Type="String">ref|XP_003078332.1|</Data></Cell>
    <Cell><Data ss:Type="String">unnamed protein product [Ostreococcus tauri]</Data></Cell>
   </Row>
   <Row ss:AutoFitHeight="0">
    <Cell><Data ss:Type="String">isotig08005_2_628_-1_627_209_2</Data></Cell>
    <Cell><Data ss:Type="Number">1</Data></Cell>
    <Cell><Data ss:Type="Number">209</Data></Cell>
    <Cell><Data ss:Type="Number">0.95215311000000002</Data></Cell>
    <Cell><Data ss:Type="Number">1075</Data></Cell>
    <Cell><Data ss:Type="Number">67</Data></Cell>
    <Cell><Data ss:Type="Number">267</Data></Cell>
    <Cell><Data ss:Type="Number">0.186976744</Data></Cell>
    <Cell><Data ss:Type="Number">47.087378639999997</Data></Cell>
    <Cell><Data ss:Type="String">ref|XP_002319149.1|</Data></Cell>
    <Cell><Data ss:Type="String">predicted protein [Populus trichocarpa]</Data></Cell>
   </Row>
   <Row ss:AutoFitHeight="0">
    <Cell><Data ss:Type="String">isotig08003_608_928_-1_321_106_3</Data></Cell>
    <Cell><Data ss:Type="Number">1</Data></Cell>
    <Cell><Data ss:Type="Number">106</Data></Cell>
    <Cell><Data ss:Type="Number">0.91509434000000001</Data></Cell>
    <Cell><Data ss:Type="Number">325</Data></Cell>
    <Cell><Data ss:Type="Number">233</Data></Cell>
    <Cell><Data ss:Type="Number">325</Data></Cell>
    <Cell><Data ss:Type="Number">0.28615384599999999</Data></Cell>
    <Cell><Data ss:Type="Number">47.422680409999998</Data></Cell>
    <Cell><Data ss:Type="String">ref|XP_002956674.1|</Data></Cell>
    <Cell><Data ss:Type="String">hypothetical protein VOLCADRAFT_67269 [Volvox carteri f. nagariensis]</Data></Cell>
   </Row>
   <Row ss:AutoFitHeight="0">
    <Cell><Data ss:Type="String">isotig08001_36_749_+3_714_237_8</Data></Cell>
    <Cell><Data ss:Type="Number">1</Data></Cell>
    <Cell><Data ss:Type="Number">237</Data></Cell>
    <Cell><Data ss:Type="Number">0.66666666699999999</Data></Cell>
    <Cell><Data ss:Type="Number">213</Data></Cell>
    <Cell><Data ss:Type="Number">3</Data></Cell>
    <Cell><Data ss:Type="Number">159</Data></Cell>
    <Cell><Data ss:Type="Number">0.73708920200000005</Data></Cell>
    <Cell><Data ss:Type="Number">62.025316459999999</Data></Cell>
    <Cell><Data ss:Type="String">ref|XP_002503966.1|</Data></Cell>
    <Cell><Data ss:Type="String">predicted protein [Micromonas sp. RCC299]</Data></Cell>
   </Row>
   <Row ss:AutoFitHeight="0">
    <Cell><Data ss:Type="String">isotig07998_476_982_+2_507_169_7</Data></Cell>
    <Cell><Data ss:Type="Number">1</Data></Cell>
    <Cell><Data ss:Type="Number">169</Data></Cell>
    <Cell><Data ss:Type="Number">0.50295858000000004</Data></Cell>
    <Cell><Data ss:Type="Number">394</Data></Cell>
    <Cell><Data ss:Type="Number">296</Data></Cell>
    <Cell><Data ss:Type="Number">379</Data></Cell>
    <Cell><Data ss:Type="Number">0.21319796999999999</Data></Cell>
    <Cell><Data ss:Type="Number">42.696629209999998</Data></Cell>
    <Cell><Data ss:Type="String">gb|EFQ28459.1|</Data></Cell>
    <Cell><Data ss:Type="String">hypothetical protein GLRG_03603 [Glomerella graminicola M1.001]</Data></Cell>
   </Row>
   <Row ss:AutoFitHeight="0">
    <Cell><Data ss:Type="String">isotig07997_176_976_-2_801_266_11</Data></Cell>
    <Cell><Data ss:Type="Number">1</Data></Cell>
    <Cell><Data ss:Type="Number">266</Data></Cell>
    <Cell><Data ss:Type="Number">1</Data></Cell>
    <Cell><Data ss:Type="Number">391</Data></Cell>
    <Cell><Data ss:Type="Number">118</Data></Cell>
    <Cell><Data ss:Type="Number">386</Data></Cell>
    <Cell><Data ss:Type="Number">0.68797953999999995</Data></Cell>
    <Cell><Data ss:Type="Number">66.171003720000002</Data></Cell>
    <Cell><Data ss:Type="String">ref|XP_002954930.1|</Data></Cell>
    <Cell><Data ss:Type="String">hypothetical protein VOLCADRAFT_65399 [Volvox carteri f. nagariensis]</Data></Cell>
   </Row>
   <Row ss:AutoFitHeight="0">
    <Cell><Data ss:Type="String">isotig07993_46_864_-2_819_272_3          </Data></Cell>
    <Cell><Data ss:Type="Number">2</Data></Cell>
   </Row>
   <Row ss:AutoFitHeight="0">
    <Cell><Data ss:Type="String">isotig07993_46_864_-2_819_272_3</Data></Cell>
    <Cell><Data ss:Type="Number">1</Data></Cell>
    <Cell><Data ss:Type="Number">272</Data></Cell>
    <Cell><Data ss:Type="Number">0.34926470599999998</Data></Cell>
    <Cell><Data ss:Type="Number">224</Data></Cell>
    <Cell><Data ss:Type="Number">80</Data></Cell>
    <Cell><Data ss:Type="Number">174</Data></Cell>
    <Cell><Data ss:Type="Number">0.42410714300000002</Data></Cell>
    <Cell><Data ss:Type="Number">43.157894740000003</Data></Cell>
    <Cell><Data ss:Type="String">ref|XP_002514753.1|</Data></Cell>
    <Cell><Data ss:Type="String">conserved hypothetical protein [Ricinus communis]</Data></Cell>
   </Row>
   <Row ss:AutoFitHeight="0">
    <Cell><Data ss:Type="String">isotig07990_246_986_+3_741_247_9</Data></Cell>
    <Cell><Data ss:Type="Number">1</Data></Cell>
    <Cell><Data ss:Type="Number">247</Data></Cell>
    <Cell><Data ss:Type="Number">0.95951417000000006</Data></Cell>
    <Cell><Data ss:Type="Number">267</Data></Cell>
    <Cell><Data ss:Type="Number">3</Data></Cell>
    <Cell><Data ss:Type="Number">241</Data></Cell>
    <Cell><Data ss:Type="Number">0.89513108600000002</Data></Cell>
    <Cell><Data ss:Type="Number">48.117154810000002</Data></Cell>
    <Cell><Data ss:Type="String">ref|XP_001691697.1|</Data></Cell>
    <Cell><Data ss:Type="String">26S proteasome regulatory subunit [Chlamydomonas reinhardtii]</Data></Cell>
   </Row>
   <Row ss:AutoFitHeight="0">
    <Cell><Data ss:Type="String">isotig07989_318_986_+3_669_223_3</Data></Cell>
    <Cell><Data ss:Type="Number">1</Data></Cell>
    <Cell><Data ss:Type="Number">223</Data></Cell>
    <Cell><Data ss:Type="Number">0.73991031399999996</Data></Cell>
    <Cell><Data ss:Type="Number">334</Data></Cell>
    <Cell><Data ss:Type="Number">29</Data></Cell>
    <Cell><Data ss:Type="Number">193</Data></Cell>
    <Cell><Data ss:Type="Number">0.49401197600000002</Data></Cell>
    <Cell><Data ss:Type="Number">53.84615385</Data></Cell>
    <Cell><Data ss:Type="String">ref|XP_001765551.1|</Data></Cell>
    <Cell><Data ss:Type="String">predicted protein [Physcomitrella patens subsp. patens]</Data></Cell>
   </Row>
   <Row ss:AutoFitHeight="0">
    <Cell><Data ss:Type="String">isotig07988_172_828_-3_657_218_8</Data></Cell>
    <Cell><Data ss:Type="Number">1</Data></Cell>
    <Cell><Data ss:Type="Number">218</Data></Cell>
    <Cell><Data ss:Type="Number">0.78440367</Data></Cell>
    <Cell><Data ss:Type="Number">241</Data></Cell>
    <Cell><Data ss:Type="Number">70</Data></Cell>
    <Cell><Data ss:Type="Number">240</Data></Cell>
    <Cell><Data ss:Type="Number">0.70954356799999996</Data></Cell>
    <Cell><Data ss:Type="Number">40.935672510000003</Data></Cell>
    <Cell><Data ss:Type="String">ref|XP_002948867.1|</Data></Cell>
    <Cell><Data ss:Type="String">hypothetical protein VOLCADRAFT_80381 [Volvox carteri f. nagariensis]</Data></Cell>
   </Row>
   <Row ss:AutoFitHeight="0">
    <Cell><Data ss:Type="String">isotig07985_122_922_-1_801_266_9</Data></Cell>
    <Cell><Data ss:Type="Number">1</Data></Cell>
    <Cell><Data ss:Type="Number">266</Data></Cell>
    <Cell><Data ss:Type="Number">0.97744360900000005</Data></Cell>
    <Cell><Data ss:Type="Number">280</Data></Cell>
    <Cell><Data ss:Type="Number">15</Data></Cell>
    <Cell><Data ss:Type="Number">280</Data></Cell>
    <Cell><Data ss:Type="Number">0.95</Data></Cell>
    <Cell><Data ss:Type="Number">50</Data></Cell>
    <Cell><Data ss:Type="String">ref|XP_001695724.1|</Data></Cell>
    <Cell><Data ss:Type="String">NADH-cytochrome b5 reductase [Chlamydomonas reinhardtii]</Data></Cell>
   </Row>
   <Row ss:AutoFitHeight="0">
    <Cell><Data ss:Type="String">isotig07984_38_760_+2_723_240_4</Data></Cell>
    <Cell><Data ss:Type="Number">1</Data></Cell>
    <Cell><Data ss:Type="Number">240</Data></Cell>
    <Cell><Data ss:Type="Number">0.87916666700000001</Data></Cell>
    <Cell><Data ss:Type="Number">268</Data></Cell>
    <Cell><Data ss:Type="Number">48</Data></Cell>
    <Cell><Data ss:Type="Number">266</Data></Cell>
    <Cell><Data ss:Type="Number">0.81716417900000005</Data></Cell>
    <Cell><Data ss:Type="Number">49.771689500000001</Data></Cell>
    <Cell><Data ss:Type="String">ref|XP_002951587.1|</Data></Cell>
    <Cell><Data ss:Type="String">hypothetical protein VOLCADRAFT_61541 [Volvox carteri f. nagariensis]</Data></Cell>
   </Row>
   <Row ss:AutoFitHeight="0">
    <Cell><Data ss:Type="String">isotig07983_546_704_+3_159_52_2</Data></Cell>
    <Cell><Data ss:Type="Number">1</Data></Cell>
    <Cell><Data ss:Type="Number">52</Data></Cell>
    <Cell><Data ss:Type="Number">0.73076923100000002</Data></Cell>
    <Cell><Data ss:Type="Number">125</Data></Cell>
    <Cell><Data ss:Type="Number">7</Data></Cell>
    <Cell><Data ss:Type="Number">59</Data></Cell>
    <Cell><Data ss:Type="Number">0.42399999999999999</Data></Cell>
    <Cell><Data ss:Type="Number">50.943396229999998</Data></Cell>
    <Cell><Data ss:Type="String">ref|XP_003079655.1|</Data></Cell>
    <Cell><Data ss:Type="String">unnamed protein product [Ostreococcus tauri]</Data></Cell>
   </Row>
   <Row ss:AutoFitHeight="0">
    <Cell><Data ss:Type="String">isotig07983_32_763_-1_732_243_5</Data></Cell>
    <Cell><Data ss:Type="Number">1</Data></Cell>
    <Cell><Data ss:Type="Number">243</Data></Cell>
    <Cell><Data ss:Type="Number">0.98765432099999995</Data></Cell>
    <Cell><Data ss:Type="Number">246</Data></Cell>
    <Cell><Data ss:Type="Number">7</Data></Cell>
    <Cell><Data ss:Type="Number">246</Data></Cell>
    <Cell><Data ss:Type="Number">0.97560975599999999</Data></Cell>
    <Cell><Data ss:Type="Number">62.5</Data></Cell>
    <Cell><Data ss:Type="String">gb|ABK22399.1|</Data></Cell>
    <Cell><Data ss:Type="String">unknown [Picea sitchensis]</Data></Cell>
   </Row>
   <Row ss:AutoFitHeight="0">
    <Cell><Data ss:Type="String">isotig07982_22_606_-2_585_194_2</Data></Cell>
    <Cell><Data ss:Type="Number">1</Data></Cell>
    <Cell><Data ss:Type="Number">194</Data></Cell>
    <Cell><Data ss:Type="Number">0.71649484500000005</Data></Cell>
    <Cell><Data ss:Type="Number">645</Data></Cell>
    <Cell><Data ss:Type="Number">190</Data></Cell>
    <Cell><Data ss:Type="Number">325</Data></Cell>
    <Cell><Data ss:Type="Number">0.210852713</Data></Cell>
    <Cell><Data ss:Type="Number">44.60431655</Data></Cell>
    <Cell><Data ss:Type="String">ref|XP_002955049.1|</Data></Cell>
    <Cell><Data ss:Type="String">hypothetical protein VOLCADRAFT_106637 [Volvox carteri f. nagariensis]</Data></Cell>
   </Row>
   <Row ss:AutoFitHeight="0">
    <Cell><Data ss:Type="String">isotig07981_107_775_+2_669_222_5</Data></Cell>
    <Cell><Data ss:Type="Number">1</Data></Cell>
    <Cell><Data ss:Type="Number">222</Data></Cell>
    <Cell><Data ss:Type="Number">0.99549549500000001</Data></Cell>
    <Cell><Data ss:Type="Number">215</Data></Cell>
    <Cell><Data ss:Type="Number">3</Data></Cell>
    <Cell><Data ss:Type="Number">215</Data></Cell>
    <Cell><Data ss:Type="Number">0.99069767399999997</Data></Cell>
    <Cell><Data ss:Type="Number">46.606334840000002</Data></Cell>
    <Cell><Data ss:Type="String">gb|AAC50036.1|</Data></Cell>
    <Cell><Data ss:Type="String">glutathione S-transferase [Coccomyxa sp. PA]</Data></Cell>
   </Row>
   <Row ss:AutoFitHeight="0">
    <Cell><Data ss:Type="String">isotig07980_90_938_+3_849_282_10</Data></Cell>
    <Cell><Data ss:Type="Number">1</Data></Cell>
    <Cell><Data ss:Type="Number">282</Data></Cell>
    <Cell><Data ss:Type="Number">0.93617021300000003</Data></Cell>
    <Cell><Data ss:Type="Number">271</Data></Cell>
    <Cell><Data ss:Type="Number">8</Data></Cell>
    <Cell><Data ss:Type="Number">271</Data></Cell>
    <Cell><Data ss:Type="Number">0.97416974199999995</Data></Cell>
    <Cell><Data ss:Type="Number">71.969696970000001</Data></Cell>
    <Cell><Data ss:Type="String">gb|EFN57009.1|</Data></Cell>
    <Cell><Data ss:Type="String">hypothetical protein CHLNCDRAFT_30565 [Chlorella variabilis]</Data></Cell>
   </Row>
   <Row ss:AutoFitHeight="0">
    <Cell><Data ss:Type="String">isotig07979_605_820_-3_216_71_1</Data></Cell>
    <Cell><Data ss:Type="Number">1</Data></Cell>
    <Cell><Data ss:Type="Number">71</Data></Cell>
    <Cell><Data ss:Type="Number">0.56338028200000001</Data></Cell>
    <Cell><Data ss:Type="Number">105</Data></Cell>
    <Cell><Data ss:Type="Number">66</Data></Cell>
    <Cell><Data ss:Type="Number">105</Data></Cell>
    <Cell><Data ss:Type="Number">0.38095238100000001</Data></Cell>
    <Cell><Data ss:Type="Number">45</Data></Cell>
    <Cell><Data ss:Type="String">ref|XP_002964322.1|</Data></Cell>
    <Cell><Data ss:Type="String">hypothetical protein SELMODRAFT_28363 [Selaginella moellendorffii]</Data></Cell>
   </Row>
   <Row ss:AutoFitHeight="0">
    <Cell><Data ss:Type="String">isotig07977_281_985_+2_705_235_12</Data></Cell>
    <Cell><Data ss:Type="Number">1</Data></Cell>
    <Cell><Data ss:Type="Number">235</Data></Cell>
    <Cell><Data ss:Type="Number">0.47659574500000002</Data></Cell>
    <Cell><Data ss:Type="Number">749</Data></Cell>
    <Cell><Data ss:Type="Number">483</Data></Cell>
    <Cell><Data ss:Type="Number">574</Data></Cell>
    <Cell><Data ss:Type="Number">0.122830441</Data></Cell>
    <Cell><Data ss:Type="Number">40.178571429999998</Data></Cell>
    <Cell><Data ss:Type="String">gb|EFN53165.1|</Data></Cell>
    <Cell><Data ss:Type="String">expressed protein [Chlorella variabilis]</Data></Cell>
   </Row>
   <Row ss:AutoFitHeight="0">
    <Cell><Data ss:Type="String">isotig07975_2_868_-3_867_289_11</Data></Cell>
    <Cell><Data ss:Type="Number">1</Data></Cell>
    <Cell><Data ss:Type="Number">289</Data></Cell>
    <Cell><Data ss:Type="Number">0.32525951600000003</Data></Cell>
    <Cell><Data ss:Type="Number">332</Data></Cell>
    <Cell><Data ss:Type="Number">59</Data></Cell>
    <Cell><Data ss:Type="Number">154</Data></Cell>
    <Cell><Data ss:Type="Number">0.289156627</Data></Cell>
    <Cell><Data ss:Type="Number">48.958333330000002</Data></Cell>
    <Cell><Data ss:Type="String">ref|NP_588506.1|</Data></Cell>
    <Cell><Data ss:Type="String">phosphoprotein phosphatase (predicted) [Schizosaccharomyces pombe 972h-]</Data></Cell>
   </Row>
   <Row ss:AutoFitHeight="0">
    <Cell><Data ss:Type="String">isotig07972_3_908_-2_906_302_6</Data></Cell>
    <Cell><Data ss:Type="Number">1</Data></Cell>
    <Cell><Data ss:Type="Number">302</Data></Cell>
    <Cell><Data ss:Type="Number">1</Data></Cell>
    <Cell><Data ss:Type="Number">307</Data></Cell>
    <Cell><Data ss:Type="Number">1</Data></Cell>
    <Cell><Data ss:Type="Number">294</Data></Cell>
    <Cell><Data ss:Type="Number">0.95765472299999999</Data></Cell>
    <Cell><Data ss:Type="Number">80.463576160000002</Data></Cell>
    <Cell><Data ss:Type="String">ref|XP_001691361.1|</Data></Cell>
    <Cell><Data ss:Type="String">serine/threonine protein phosphatase 2A [Chlamydomonas reinhardtii]</Data></Cell>
   </Row>
   <Row ss:AutoFitHeight="0">
    <Cell><Data ss:Type="String">isotig07970_1_879_-3_879_293_8           </Data></Cell>
    <Cell><Data ss:Type="Number">2</Data></Cell>
   </Row>
   <Row ss:AutoFitHeight="0">
    <Cell><Data ss:Type="String">isotig07970_1_879_-3_879_293_8</Data></Cell>
    <Cell><Data ss:Type="Number">1</Data></Cell>
    <Cell><Data ss:Type="Number">293</Data></Cell>
    <Cell><Data ss:Type="Number">0.86348122900000002</Data></Cell>
    <Cell><Data ss:Type="Number">441</Data></Cell>
    <Cell><Data ss:Type="Number">50</Data></Cell>
    <Cell><Data ss:Type="Number">303</Data></Cell>
    <Cell><Data ss:Type="Number">0.57596371899999999</Data></Cell>
    <Cell><Data ss:Type="Number">45.136186770000002</Data></Cell>
    <Cell><Data ss:Type="String">ref|XP_001701795.1|</Data></Cell>
    <Cell><Data ss:Type="String">predicted protein [Chlamydomonas reinhardtii]</Data></Cell>
   </Row>
   <Row ss:AutoFitHeight="0">
    <Cell><Data ss:Type="String">isotig07969_66_830_-2_765_254_6</Data></Cell>
    <Cell><Data ss:Type="Number">1</Data></Cell>
    <Cell><Data ss:Type="Number">254</Data></Cell>
    <Cell><Data ss:Type="Number">0.866141732</Data></Cell>
    <Cell><Data ss:Type="Number">281</Data></Cell>
    <Cell><Data ss:Type="Number">55</Data></Cell>
    <Cell><Data ss:Type="Number">281</Data></Cell>
    <Cell><Data ss:Type="Number">0.80782918100000001</Data></Cell>
    <Cell><Data ss:Type="Number">41.739130430000003</Data></Cell>
    <Cell><Data ss:Type="String">dbj|BAF02519.1|</Data></Cell>
    <Cell><Data ss:Type="String">heme oxygenase [Adiantum capillus-veneris]</Data></Cell>
   </Row>
   <Row ss:AutoFitHeight="0">
    <Cell><Data ss:Type="String">isotig07966_173_862_-3_690_229_5</Data></Cell>
    <Cell><Data ss:Type="Number">1</Data></Cell>
    <Cell><Data ss:Type="Number">229</Data></Cell>
    <Cell><Data ss:Type="Number">0.87772925800000001</Data></Cell>
    <Cell><Data ss:Type="Number">233</Data></Cell>
    <Cell><Data ss:Type="Number">9</Data></Cell>
    <Cell><Data ss:Type="Number">210</Data></Cell>
    <Cell><Data ss:Type="Number">0.86695279000000003</Data></Cell>
    <Cell><Data ss:Type="Number">41.871921180000001</Data></Cell>
    <Cell><Data ss:Type="String">ref|XP_001702929.1|</Data></Cell>
    <Cell><Data ss:Type="String">predicted protein [Chlamydomonas reinhardtii]</Data></Cell>
   </Row>
   <Row ss:AutoFitHeight="0">
    <Cell><Data ss:Type="String">isotig07964_146_400_+2_255_84_3</Data></Cell>
    <Cell><Data ss:Type="Number">1</Data></Cell>
    <Cell><Data ss:Type="Number">84</Data></Cell>
    <Cell><Data ss:Type="Number">0.59523809500000002</Data></Cell>
    <Cell><Data ss:Type="Number">1450</Data></Cell>
    <Cell><Data ss:Type="Number">1202</Data></Cell>
    <Cell><Data ss:Type="Number">1252</Data></Cell>
    <Cell><Data ss:Type="Number">3.5172413999999999E-2</Data></Cell>
    <Cell><Data ss:Type="Number">49.019607839999999</Data></Cell>
    <Cell><Data ss:Type="String">ref|XP_001784004.1|</Data></Cell>
    <Cell><Data ss:Type="String">predicted protein [Physcomitrella patens subsp. patens]</Data></Cell>
   </Row>
   <Row ss:AutoFitHeight="0">
    <Cell><Data ss:Type="String">isotig07962_402_890_-3_489_162_5</Data></Cell>
    <Cell><Data ss:Type="Number">1</Data></Cell>
    <Cell><Data ss:Type="Number">162</Data></Cell>
    <Cell><Data ss:Type="Number">1</Data></Cell>
    <Cell><Data ss:Type="Number">159</Data></Cell>
    <Cell><Data ss:Type="Number">1</Data></Cell>
    <Cell><Data ss:Type="Number">157</Data></Cell>
    <Cell><Data ss:Type="Number">0.98742138400000001</Data></Cell>
    <Cell><Data ss:Type="Number">59.509202449999997</Data></Cell>
    <Cell><Data ss:Type="String">ref|XP_001696637.1|</Data></Cell>
    <Cell><Data ss:Type="String">glycine cleavage system, H-protein [Chlamydomonas reinhardtii]</Data></Cell>
   </Row>
   <Row ss:AutoFitHeight="0">
    <Cell><Data ss:Type="String">isotig07961_821_982_-1_162_53_0</Data></Cell>
    <Cell><Data ss:Type="Number">1</Data></Cell>
    <Cell><Data ss:Type="Number">53</Data></Cell>
    <Cell><Data ss:Type="Number">0.62264150900000004</Data></Cell>
    <Cell><Data ss:Type="Number">283</Data></Cell>
    <Cell><Data ss:Type="Number">68</Data></Cell>
    <Cell><Data ss:Type="Number">100</Data></Cell>
    <Cell><Data ss:Type="Number">0.116607774</Data></Cell>
    <Cell><Data ss:Type="Number">57.575757580000001</Data></Cell>
    <Cell><Data ss:Type="String">ref|XP_002672776.1|</Data></Cell>
    <Cell><Data ss:Type="String">CPI1-like protein [Naegleria gruberi]</Data></Cell>
   </Row>
   <Row ss:AutoFitHeight="0">
    <Cell><Data ss:Type="String">isotig07961_566_895_+2_330_109_5</Data></Cell>
    <Cell><Data ss:Type="Number">1</Data></Cell>
    <Cell><Data ss:Type="Number">109</Data></Cell>
    <Cell><Data ss:Type="Number">0.89908256900000005</Data></Cell>
    <Cell><Data ss:Type="Number">282</Data></Cell>
    <Cell><Data ss:Type="Number">129</Data></Cell>
    <Cell><Data ss:Type="Number">226</Data></Cell>
    <Cell><Data ss:Type="Number">0.34751773000000002</Data></Cell>
    <Cell><Data ss:Type="Number">60.204081629999997</Data></Cell>
    <Cell><Data ss:Type="String">gb|EFN54514.1|</Data></Cell>
    <Cell><Data ss:Type="String">hypothetical protein CHLNCDRAFT_11379 [Chlorella variabilis]</Data></Cell>
   </Row>
   <Row ss:AutoFitHeight="0">
    <Cell><Data ss:Type="String">isotig07961_363_584_+3_222_73_1</Data></Cell>
    <Cell><Data ss:Type="Number">1</Data></Cell>
    <Cell><Data ss:Type="Number">73</Data></Cell>
    <Cell><Data ss:Type="Number">0.54794520499999999</Data></Cell>
    <Cell><Data ss:Type="Number">282</Data></Cell>
    <Cell><Data ss:Type="Number">57</Data></Cell>
    <Cell><Data ss:Type="Number">96</Data></Cell>
    <Cell><Data ss:Type="Number">0.14184397200000001</Data></Cell>
    <Cell><Data ss:Type="Number">55</Data></Cell>
    <Cell><Data ss:Type="String">ref|XP_646934.1|</Data></Cell>
    <Cell><Data ss:Type="String">hypothetical protein DDB_G0268970 [Dictyostelium discoideum AX4]</Data></Cell>
   </Row>
   <Row ss:AutoFitHeight="0">
    <Cell><Data ss:Type="String">isotig07961_247_396_+1_150_49_1          </Data></Cell>
    <Cell><Data ss:Type="Number">2</Data></Cell>
   </Row>
   <Row ss:AutoFitHeight="0">
    <Cell><Data ss:Type="String">isotig07961_247_396_+1_150_49_1</Data></Cell>
    <Cell><Data ss:Type="Number">1</Data></Cell>
    <Cell><Data ss:Type="Number">49</Data></Cell>
    <Cell><Data ss:Type="Number">0.836734694</Data></Cell>
    <Cell><Data ss:Type="Number">282</Data></Cell>
    <Cell><Data ss:Type="Number">5</Data></Cell>
    <Cell><Data ss:Type="Number">45</Data></Cell>
    <Cell><Data ss:Type="Number">0.14539007100000001</Data></Cell>
    <Cell><Data ss:Type="Number">53.658536589999997</Data></Cell>
    <Cell><Data ss:Type="String">ref|XP_002965376.1|</Data></Cell>
    <Cell><Data ss:Type="String">hypothetical protein SELMODRAFT_83343 [Selaginella moellendorffii]</Data></Cell>
   </Row>
   <Row ss:AutoFitHeight="0">
    <Cell><Data ss:Type="String">isotig07959_45_863_-3_819_272_7</Data></Cell>
    <Cell><Data ss:Type="Number">1</Data></Cell>
    <Cell><Data ss:Type="Number">272</Data></Cell>
    <Cell><Data ss:Type="Number">0.97426470600000004</Data></Cell>
    <Cell><Data ss:Type="Number">276</Data></Cell>
    <Cell><Data ss:Type="Number">29</Data></Cell>
    <Cell><Data ss:Type="Number">276</Data></Cell>
    <Cell><Data ss:Type="Number">0.89855072499999999</Data></Cell>
    <Cell><Data ss:Type="Number">51.698113210000002</Data></Cell>
    <Cell><Data ss:Type="String">ref|XP_001701444.1|</Data></Cell>
    <Cell><Data ss:Type="String">predicted protein [Chlamydomonas reinhardtii]</Data></Cell>
   </Row>
   <Row ss:AutoFitHeight="0">
    <Cell><Data ss:Type="String">isotig07958_2_721_-2_720_240_4</Data></Cell>
    <Cell><Data ss:Type="Number">1</Data></Cell>
    <Cell><Data ss:Type="Number">240</Data></Cell>
    <Cell><Data ss:Type="Number">0.50833333300000005</Data></Cell>
    <Cell><Data ss:Type="Number">189</Data></Cell>
    <Cell><Data ss:Type="Number">63</Data></Cell>
    <Cell><Data ss:Type="Number">182</Data></Cell>
    <Cell><Data ss:Type="Number">0.63492063499999996</Data></Cell>
    <Cell><Data ss:Type="Number">41.6</Data></Cell>
    <Cell><Data ss:Type="String">ref|YP_004266084.1|</Data></Cell>
    <Cell><Data ss:Type="String">Rhomboid family protein [Syntrophobotulus glycolicus DSM 8271]</Data></Cell>
   </Row>
   <Row ss:AutoFitHeight="0">
    <Cell><Data ss:Type="String">isotig07957_90_992_+3_903_301_6</Data></Cell>
    <Cell><Data ss:Type="Number">1</Data></Cell>
    <Cell><Data ss:Type="Number">301</Data></Cell>
    <Cell><Data ss:Type="Number">0.70431893700000003</Data></Cell>
    <Cell><Data ss:Type="Number">866</Data></Cell>
    <Cell><Data ss:Type="Number">427</Data></Cell>
    <Cell><Data ss:Type="Number">647</Data></Cell>
    <Cell><Data ss:Type="Number">0.25519630500000001</Data></Cell>
    <Cell><Data ss:Type="Number">49.321266970000003</Data></Cell>
    <Cell><Data ss:Type="String">ref|XP_002949961.1|</Data></Cell>
    <Cell><Data ss:Type="String">hypothetical protein VOLCADRAFT_59899 [Volvox carteri f. nagariensis]</Data></Cell>
   </Row>
   <Row ss:AutoFitHeight="0">
    <Cell><Data ss:Type="String">isotig07954_318_764_+3_447_148_7</Data></Cell>
    <Cell><Data ss:Type="Number">1</Data></Cell>
    <Cell><Data ss:Type="Number">148</Data></Cell>
    <Cell><Data ss:Type="Number">0.96621621599999996</Data></Cell>
    <Cell><Data ss:Type="Number">151</Data></Cell>
    <Cell><Data ss:Type="Number">3</Data></Cell>
    <Cell><Data ss:Type="Number">145</Data></Cell>
    <Cell><Data ss:Type="Number">0.94701986800000004</Data></Cell>
    <Cell><Data ss:Type="Number">40.559440559999999</Data></Cell>
    <Cell><Data ss:Type="String">ref|XP_001690147.1|</Data></Cell>
    <Cell><Data ss:Type="String">histidine-aspartic acid phosphotransferase 1 [Chlamydomonas reinhardtii]</Data></Cell>
   </Row>
   <Row ss:AutoFitHeight="0">
    <Cell><Data ss:Type="String">isotig07953_9_875_-3_867_288_5</Data></Cell>
    <Cell><Data ss:Type="Number">1</Data></Cell>
    <Cell><Data ss:Type="Number">288</Data></Cell>
    <Cell><Data ss:Type="Number">0.29861111099999998</Data></Cell>
    <Cell><Data ss:Type="Number">939</Data></Cell>
    <Cell><Data ss:Type="Number">210</Data></Cell>
    <Cell><Data ss:Type="Number">291</Data></Cell>
    <Cell><Data ss:Type="Number">8.7326944000000004E-2</Data></Cell>
    <Cell><Data ss:Type="Number">41.573033709999997</Data></Cell>
    <Cell><Data ss:Type="String">ref|YP_003986735.1|</Data></Cell>
    <Cell><Data ss:Type="String">collagen-like protein 3 [Acanthamoeba polyphaga mimivirus]</Data></Cell>
   </Row>
   <Row ss:AutoFitHeight="0">
    <Cell><Data ss:Type="String">isotig07952_598_993_+1_396_132_8</Data></Cell>
    <Cell><Data ss:Type="Number">1</Data></Cell>
    <Cell><Data ss:Type="Number">132</Data></Cell>
    <Cell><Data ss:Type="Number">0.734848485</Data></Cell>
    <Cell><Data ss:Type="Number">124</Data></Cell>
    <Cell><Data ss:Type="Number">4</Data></Cell>
    <Cell><Data ss:Type="Number">104</Data></Cell>
    <Cell><Data ss:Type="Number">0.81451612900000003</Data></Cell>
    <Cell><Data ss:Type="Number">41.584158420000001</Data></Cell>
    <Cell><Data ss:Type="String">emb|CBA30852.1|</Data></Cell>
    <Cell><Data ss:Type="String">Putative RNA-binding protein rbpB [Curvibacter putative symbiont of Hydra magnipapillata]</Data></Cell>
   </Row>
   <Row ss:AutoFitHeight="0">
    <Cell><Data ss:Type="String">isotig07950_435_857_-3_423_140_7</Data></Cell>
    <Cell><Data ss:Type="Number">1</Data></Cell>
    <Cell><Data ss:Type="Number">140</Data></Cell>
    <Cell><Data ss:Type="Number">0.94285714300000001</Data></Cell>
    <Cell><Data ss:Type="Number">1237</Data></Cell>
    <Cell><Data ss:Type="Number">1106</Data></Cell>
    <Cell><Data ss:Type="Number">1234</Data></Cell>
    <Cell><Data ss:Type="Number">0.104284559</Data></Cell>
    <Cell><Data ss:Type="Number">58.646616539999997</Data></Cell>
    <Cell><Data ss:Type="String">ref|XP_002946410.1|</Data></Cell>
    <Cell><Data ss:Type="String">hypothetical protein VOLCADRAFT_103002 [Volvox carteri f. nagariensis]</Data></Cell>
   </Row>
   <Row ss:AutoFitHeight="0">
    <Cell><Data ss:Type="String">isotig07944_168_995_+3_828_276_6</Data></Cell>
    <Cell><Data ss:Type="Number">1</Data></Cell>
    <Cell><Data ss:Type="Number">276</Data></Cell>
    <Cell><Data ss:Type="Number">0.369565217</Data></Cell>
    <Cell><Data ss:Type="Number">296</Data></Cell>
    <Cell><Data ss:Type="Number">138</Data></Cell>
    <Cell><Data ss:Type="Number">242</Data></Cell>
    <Cell><Data ss:Type="Number">0.35472973000000002</Data></Cell>
    <Cell><Data ss:Type="Number">50</Data></Cell>
    <Cell><Data ss:Type="String">ref|XP_003083568.1|</Data></Cell>
    <Cell><Data ss:Type="String">Homolog to human PPAT; Ygr277cp (ISS) [Ostreococcus tauri]</Data></Cell>
   </Row>
   <Row ss:AutoFitHeight="0">
    <Cell><Data ss:Type="String">isotig07942_1_951_-2_951_317_11</Data></Cell>
    <Cell><Data ss:Type="Number">1</Data></Cell>
    <Cell><Data ss:Type="Number">317</Data></Cell>
    <Cell><Data ss:Type="Number">0.17665615100000001</Data></Cell>
    <Cell><Data ss:Type="Number">1773</Data></Cell>
    <Cell><Data ss:Type="Number">1383</Data></Cell>
    <Cell><Data ss:Type="Number">1438</Data></Cell>
    <Cell><Data ss:Type="Number">3.1584884000000001E-2</Data></Cell>
    <Cell><Data ss:Type="Number">41.071428570000002</Data></Cell>
    <Cell><Data ss:Type="String">ref|NP_001026807.1|</Data></Cell>
    <Cell><Data ss:Type="String">ATP-binding cassette, subfamily A (ABC1), member 17 [Rattus norvegicus]</Data></Cell>
   </Row>
   <Row ss:AutoFitHeight="0">
    <Cell><Data ss:Type="String">isotig07940_1_459_-2_459_153_6</Data></Cell>
    <Cell><Data ss:Type="Number">1</Data></Cell>
    <Cell><Data ss:Type="Number">153</Data></Cell>
    <Cell><Data ss:Type="Number">0.92156862699999997</Data></Cell>
    <Cell><Data ss:Type="Number">1287</Data></Cell>
    <Cell><Data ss:Type="Number">314</Data></Cell>
    <Cell><Data ss:Type="Number">438</Data></Cell>
    <Cell><Data ss:Type="Number">9.7125096999999994E-2</Data></Cell>
    <Cell><Data ss:Type="Number">54.609929080000001</Data></Cell>
    <Cell><Data ss:Type="String">ref|XP_001690262.1|</Data></Cell>
    <Cell><Data ss:Type="String">predicted protein [Chlamydomonas reinhardtii]</Data></Cell>
   </Row>
   <Row ss:AutoFitHeight="0">
    <Cell><Data ss:Type="String">isotig07938_584_856_+2_273_90_5</Data></Cell>
    <Cell><Data ss:Type="Number">1</Data></Cell>
    <Cell><Data ss:Type="Number">90</Data></Cell>
    <Cell><Data ss:Type="Number">0.92222222200000004</Data></Cell>
    <Cell><Data ss:Type="Number">190</Data></Cell>
    <Cell><Data ss:Type="Number">105</Data></Cell>
    <Cell><Data ss:Type="Number">189</Data></Cell>
    <Cell><Data ss:Type="Number">0.44736842100000002</Data></Cell>
    <Cell><Data ss:Type="Number">55.294117649999997</Data></Cell>
    <Cell><Data ss:Type="String">ref|XP_001417205.1|</Data></Cell>
    <Cell><Data ss:Type="String">predicted protein [Ostreococcus lucimarinus CCE9901]</Data></Cell>
   </Row>
   <Row ss:AutoFitHeight="0">
    <Cell><Data ss:Type="String">isotig07938_307_477_+1_171_56_1</Data></Cell>
    <Cell><Data ss:Type="Number">1</Data></Cell>
    <Cell><Data ss:Type="Number">56</Data></Cell>
    <Cell><Data ss:Type="Number">0.75</Data></Cell>
    <Cell><Data ss:Type="Number">402</Data></Cell>
    <Cell><Data ss:Type="Number">1</Data></Cell>
    <Cell><Data ss:Type="Number">43</Data></Cell>
    <Cell><Data ss:Type="Number">0.106965174</Data></Cell>
    <Cell><Data ss:Type="Number">51.162790700000002</Data></Cell>
    <Cell><Data ss:Type="String">ref|YP_301650.1|</Data></Cell>
    <Cell><Data ss:Type="String">putative phosphopantothenoylcysteine synthetase decarboxylase [Staphylococcus saprophyticus subsp. saprophyticus ATCC 15305]</Data></Cell>
   </Row>
   <Row ss:AutoFitHeight="0">
    <Cell><Data ss:Type="String">isotig07937_52_711_-2_660_219_5</Data></Cell>
    <Cell><Data ss:Type="Number">1</Data></Cell>
    <Cell><Data ss:Type="Number">219</Data></Cell>
    <Cell><Data ss:Type="Number">0.26484018300000001</Data></Cell>
    <Cell><Data ss:Type="Number">573</Data></Cell>
    <Cell><Data ss:Type="Number">347</Data></Cell>
    <Cell><Data ss:Type="Number">392</Data></Cell>
    <Cell><Data ss:Type="Number">8.0279232000000006E-2</Data></Cell>
    <Cell><Data ss:Type="Number">41.379310340000004</Data></Cell>
    <Cell><Data ss:Type="String">gb|EFW44954.1|</Data></Cell>
    <Cell><Data ss:Type="String">predicted protein [Capsaspora owczarzaki ATCC 30864]</Data></Cell>
   </Row>
   <Row ss:AutoFitHeight="0">
    <Cell><Data ss:Type="String">isotig07934_2_913_-3_912_304_11</Data></Cell>
    <Cell><Data ss:Type="Number">1</Data></Cell>
    <Cell><Data ss:Type="Number">304</Data></Cell>
    <Cell><Data ss:Type="Number">1</Data></Cell>
    <Cell><Data ss:Type="Number">554</Data></Cell>
    <Cell><Data ss:Type="Number">250</Data></Cell>
    <Cell><Data ss:Type="Number">553</Data></Cell>
    <Cell><Data ss:Type="Number">0.54873646200000004</Data></Cell>
    <Cell><Data ss:Type="Number">63.278688520000003</Data></Cell>
    <Cell><Data ss:Type="String">ref|XP_002945914.1|</Data></Cell>
    <Cell><Data ss:Type="String">hypothetical protein VOLCADRAFT_86376 [Volvox carteri f. nagariensis]</Data></Cell>
   </Row>
   <Row ss:AutoFitHeight="0">
    <Cell><Data ss:Type="String">isotig07933_72_470_+3_399_132_6</Data></Cell>
    <Cell><Data ss:Type="Number">1</Data></Cell>
    <Cell><Data ss:Type="Number">132</Data></Cell>
    <Cell><Data ss:Type="Number">0.946969697</Data></Cell>
    <Cell><Data ss:Type="Number">146</Data></Cell>
    <Cell><Data ss:Type="Number">32</Data></Cell>
    <Cell><Data ss:Type="Number">146</Data></Cell>
    <Cell><Data ss:Type="Number">0.78767123299999997</Data></Cell>
    <Cell><Data ss:Type="Number">55.90551181</Data></Cell>
    <Cell><Data ss:Type="String">ref|XP_001729389.1|</Data></Cell>
    <Cell><Data ss:Type="String">hypothetical protein MGL_3424 [Malassezia globosa CBS 7966]</Data></Cell>
   </Row>
   <Row ss:AutoFitHeight="0">
    <Cell><Data ss:Type="String">isotig07932_631_990_+1_360_120_1</Data></Cell>
    <Cell><Data ss:Type="Number">1</Data></Cell>
    <Cell><Data ss:Type="Number">120</Data></Cell>
    <Cell><Data ss:Type="Number">0.90833333299999997</Data></Cell>
    <Cell><Data ss:Type="Number">407</Data></Cell>
    <Cell><Data ss:Type="Number">287</Data></Cell>
    <Cell><Data ss:Type="Number">395</Data></Cell>
    <Cell><Data ss:Type="Number">0.26781326799999999</Data></Cell>
    <Cell><Data ss:Type="Number">40</Data></Cell>
    <Cell><Data ss:Type="String">ref|XP_002947253.1|</Data></Cell>
    <Cell><Data ss:Type="String">hypothetical protein VOLCADRAFT_103340 [Volvox carteri f. nagariensis]</Data></Cell>
   </Row>
   <Row ss:AutoFitHeight="0">
    <Cell><Data ss:Type="String">isotig07932_11_763_+2_753_250_10</Data></Cell>
    <Cell><Data ss:Type="Number">1</Data></Cell>
    <Cell><Data ss:Type="Number">250</Data></Cell>
    <Cell><Data ss:Type="Number">0.45600000000000002</Data></Cell>
    <Cell><Data ss:Type="Number">445</Data></Cell>
    <Cell><Data ss:Type="Number">100</Data></Cell>
    <Cell><Data ss:Type="Number">211</Data></Cell>
    <Cell><Data ss:Type="Number">0.25168539299999998</Data></Cell>
    <Cell><Data ss:Type="Number">40.350877189999999</Data></Cell>
    <Cell><Data ss:Type="String">ref|XP_003062880.1|</Data></Cell>
    <Cell><Data ss:Type="String">predicted protein [Micromonas pusilla CCMP1545]</Data></Cell>
   </Row>
   <Row ss:AutoFitHeight="0">
    <Cell><Data ss:Type="String">isotig07931_175_996_+1_822_274_9</Data></Cell>
    <Cell><Data ss:Type="Number">1</Data></Cell>
    <Cell><Data ss:Type="Number">274</Data></Cell>
    <Cell><Data ss:Type="Number">0.86496350399999999</Data></Cell>
    <Cell><Data ss:Type="Number">739</Data></Cell>
    <Cell><Data ss:Type="Number">5</Data></Cell>
    <Cell><Data ss:Type="Number">233</Data></Cell>
    <Cell><Data ss:Type="Number">0.30987821399999999</Data></Cell>
    <Cell><Data ss:Type="Number">42.5</Data></Cell>
    <Cell><Data ss:Type="String">ref|XP_002159349.1|</Data></Cell>
    <Cell><Data ss:Type="String">PREDICTED: similar to predicted protein [Hydra magnipapillata]</Data></Cell>
   </Row>
   <Row ss:AutoFitHeight="0">
    <Cell><Data ss:Type="String">isotig07929_393_869_-1_477_158_8         </Data></Cell>
    <Cell><Data ss:Type="Number">2</Data></Cell>
   </Row>
   <Row ss:AutoFitHeight="0">
    <Cell><Data ss:Type="String">isotig07929_393_869_-1_477_158_8</Data></Cell>
    <Cell><Data ss:Type="Number">1</Data></Cell>
    <Cell><Data ss:Type="Number">158</Data></Cell>
    <Cell><Data ss:Type="Number">0.79113924099999999</Data></Cell>
    <Cell><Data ss:Type="Number">131</Data></Cell>
    <Cell><Data ss:Type="Number">1</Data></Cell>
    <Cell><Data ss:Type="Number">126</Data></Cell>
    <Cell><Data ss:Type="Number">0.96183206099999996</Data></Cell>
    <Cell><Data ss:Type="Number">55.555555560000002</Data></Cell>
    <Cell><Data ss:Type="String">gb|EFN52687.1|</Data></Cell>
    <Cell><Data ss:Type="String">hypothetical protein CHLNCDRAFT_138670 [Chlorella variabilis]</Data></Cell>
   </Row>
   <Row ss:AutoFitHeight="0">
    <Cell><Data ss:Type="String">isotig07928_2_898_-2_897_299_8</Data></Cell>
    <Cell><Data ss:Type="Number">1</Data></Cell>
    <Cell><Data ss:Type="Number">299</Data></Cell>
    <Cell><Data ss:Type="Number">0.95986622099999996</Data></Cell>
    <Cell><Data ss:Type="Number">414</Data></Cell>
    <Cell><Data ss:Type="Number">6</Data></Cell>
    <Cell><Data ss:Type="Number">293</Data></Cell>
    <Cell><Data ss:Type="Number">0.69565217400000001</Data></Cell>
    <Cell><Data ss:Type="Number">43.581081079999997</Data></Cell>
    <Cell><Data ss:Type="String">ref|XP_002955708.1|</Data></Cell>
    <Cell><Data ss:Type="String">hypothetical protein VOLCADRAFT_121451 [Volvox carteri f. nagariensis]</Data></Cell>
   </Row>
   <Row ss:AutoFitHeight="0">
    <Cell><Data ss:Type="String">isotig07926_244_975_-3_732_243_8</Data></Cell>
    <Cell><Data ss:Type="Number">1</Data></Cell>
    <Cell><Data ss:Type="Number">243</Data></Cell>
    <Cell><Data ss:Type="Number">0.96707818899999998</Data></Cell>
    <Cell><Data ss:Type="Number">246</Data></Cell>
    <Cell><Data ss:Type="Number">14</Data></Cell>
    <Cell><Data ss:Type="Number">243</Data></Cell>
    <Cell><Data ss:Type="Number">0.93495934999999997</Data></Cell>
    <Cell><Data ss:Type="Number">53.164556959999999</Data></Cell>
    <Cell><Data ss:Type="String">ref|XP_001698202.1|</Data></Cell>
    <Cell><Data ss:Type="String">predicted thylakoid lumen protein [Chlamydomonas reinhardtii]</Data></Cell>
   </Row>
   <Row ss:AutoFitHeight="0">
    <Cell><Data ss:Type="String">isotig07925_143_994_+2_852_284_11</Data></Cell>
    <Cell><Data ss:Type="Number">1</Data></Cell>
    <Cell><Data ss:Type="Number">284</Data></Cell>
    <Cell><Data ss:Type="Number">0.82394366200000002</Data></Cell>
    <Cell><Data ss:Type="Number">624</Data></Cell>
    <Cell><Data ss:Type="Number">121</Data></Cell>
    <Cell><Data ss:Type="Number">346</Data></Cell>
    <Cell><Data ss:Type="Number">0.36217948700000002</Data></Cell>
    <Cell><Data ss:Type="Number">49.14529915</Data></Cell>
    <Cell><Data ss:Type="String">ref|XP_002947059.1|</Data></Cell>
    <Cell><Data ss:Type="String">aurora like protein kinase [Volvox carteri f. nagariensis]</Data></Cell>
   </Row>
   <Row ss:AutoFitHeight="0">
    <Cell><Data ss:Type="String">isotig07924_198_716_-1_519_172_4</Data></Cell>
    <Cell><Data ss:Type="Number">1</Data></Cell>
    <Cell><Data ss:Type="Number">172</Data></Cell>
    <Cell><Data ss:Type="Number">0.343023256</Data></Cell>
    <Cell><Data ss:Type="Number">162</Data></Cell>
    <Cell><Data ss:Type="Number">17</Data></Cell>
    <Cell><Data ss:Type="Number">75</Data></Cell>
    <Cell><Data ss:Type="Number">0.36419753100000002</Data></Cell>
    <Cell><Data ss:Type="Number">42.372881360000001</Data></Cell>
    <Cell><Data ss:Type="String">ref|XP_002277940.1|</Data></Cell>
    <Cell><Data ss:Type="String">PREDICTED: hypothetical protein [Vitis vinifera]</Data></Cell>
   </Row>
   <Row ss:AutoFitHeight="0">
    <Cell><Data ss:Type="String">isotig07923_65_997_+2_933_311_11         </Data></Cell>
    <Cell><Data ss:Type="Number">2</Data></Cell>
   </Row>
   <Row ss:AutoFitHeight="0">
    <Cell><Data ss:Type="String">isotig07923_65_997_+2_933_311_11</Data></Cell>
    <Cell><Data ss:Type="Number">1</Data></Cell>
    <Cell><Data ss:Type="Number">311</Data></Cell>
    <Cell><Data ss:Type="Number">0.88102893900000001</Data></Cell>
    <Cell><Data ss:Type="Number">343</Data></Cell>
    <Cell><Data ss:Type="Number">6</Data></Cell>
    <Cell><Data ss:Type="Number">278</Data></Cell>
    <Cell><Data ss:Type="Number">0.79591836699999996</Data></Cell>
    <Cell><Data ss:Type="Number">50.541516250000001</Data></Cell>
    <Cell><Data ss:Type="String">gb|EFN55549.1|</Data></Cell>
    <Cell><Data ss:Type="String">hypothetical protein CHLNCDRAFT_134013 [Chlorella variabilis]</Data></Cell>
   </Row>
   <Row ss:AutoFitHeight="0">
    <Cell><Data ss:Type="String">isotig07922_114_863_+3_750_249_4         </Data></Cell>
    <Cell><Data ss:Type="Number">2</Data></Cell>
   </Row>
   <Row ss:AutoFitHeight="0">
    <Cell><Data ss:Type="String">isotig07922_114_863_+3_750_249_4</Data></Cell>
    <Cell><Data ss:Type="Number">1</Data></Cell>
    <Cell><Data ss:Type="Number">249</Data></Cell>
    <Cell><Data ss:Type="Number">0.97590361400000003</Data></Cell>
    <Cell><Data ss:Type="Number">241</Data></Cell>
    <Cell><Data ss:Type="Number">1</Data></Cell>
    <Cell><Data ss:Type="Number">237</Data></Cell>
    <Cell><Data ss:Type="Number">0.98340249000000002</Data></Cell>
    <Cell><Data ss:Type="Number">47.950819670000001</Data></Cell>
    <Cell><Data ss:Type="String">ref|XP_002954182.1|</Data></Cell>
    <Cell><Data ss:Type="String">hypothetical protein VOLCADRAFT_106267 [Volvox carteri f. nagariensis]</Data></Cell>
   </Row>
   <Row ss:AutoFitHeight="0">
    <Cell><Data ss:Type="String">isotig07921_3_815_-3_813_271_6</Data></Cell>
    <Cell><Data ss:Type="Number">1</Data></Cell>
    <Cell><Data ss:Type="Number">271</Data></Cell>
    <Cell><Data ss:Type="Number">0.95940959400000003</Data></Cell>
    <Cell><Data ss:Type="Number">604</Data></Cell>
    <Cell><Data ss:Type="Number">69</Data></Cell>
    <Cell><Data ss:Type="Number">304</Data></Cell>
    <Cell><Data ss:Type="Number">0.39072847700000002</Data></Cell>
    <Cell><Data ss:Type="Number">45.593869730000002</Data></Cell>
    <Cell><Data ss:Type="String">ref|XP_002947949.1|</Data></Cell>
    <Cell><Data ss:Type="String">hypothetical protein VOLCADRAFT_103728 [Volvox carteri f. nagariensis]</Data></Cell>
   </Row>
   <Row ss:AutoFitHeight="0">
    <Cell><Data ss:Type="String">isotig07918_69_920_-3_852_283_5</Data></Cell>
    <Cell><Data ss:Type="Number">1</Data></Cell>
    <Cell><Data ss:Type="Number">283</Data></Cell>
    <Cell><Data ss:Type="Number">0.66431095399999995</Data></Cell>
    <Cell><Data ss:Type="Number">506</Data></Cell>
    <Cell><Data ss:Type="Number">338</Data></Cell>
    <Cell><Data ss:Type="Number">501</Data></Cell>
    <Cell><Data ss:Type="Number">0.32411067199999999</Data></Cell>
    <Cell><Data ss:Type="Number">44.148936169999999</Data></Cell>
    <Cell><Data ss:Type="String">gb|AAV91588.1|</Data></Cell>
    <Cell><Data ss:Type="String">feruloyl-CoA synthetase [Rhodococcus opacus PD630]</Data></Cell>
   </Row>
   <Row ss:AutoFitHeight="0">
    <Cell><Data ss:Type="String">isotig07915_31_996_+1_966_322_7</Data></Cell>
    <Cell><Data ss:Type="Number">1</Data></Cell>
    <Cell><Data ss:Type="Number">322</Data></Cell>
    <Cell><Data ss:Type="Number">0.28260869599999999</Data></Cell>
    <Cell><Data ss:Type="Number">914</Data></Cell>
    <Cell><Data ss:Type="Number">347</Data></Cell>
    <Cell><Data ss:Type="Number">436</Data></Cell>
    <Cell><Data ss:Type="Number">9.8468270999999996E-2</Data></Cell>
    <Cell><Data ss:Type="Number">70.329670329999999</Data></Cell>
    <Cell><Data ss:Type="String">gb|EFN55126.1|</Data></Cell>
    <Cell><Data ss:Type="String">hypothetical protein CHLNCDRAFT_57917 [Chlorella variabilis]</Data></Cell>
   </Row>
   <Row ss:AutoFitHeight="0">
    <Cell><Data ss:Type="String">isotig07914_148_789_+1_642_213_9</Data></Cell>
    <Cell><Data ss:Type="Number">1</Data></Cell>
    <Cell><Data ss:Type="Number">213</Data></Cell>
    <Cell><Data ss:Type="Number">0.82159624399999998</Data></Cell>
    <Cell><Data ss:Type="Number">221</Data></Cell>
    <Cell><Data ss:Type="Number">47</Data></Cell>
    <Cell><Data ss:Type="Number">219</Data></Cell>
    <Cell><Data ss:Type="Number">0.78280543000000002</Data></Cell>
    <Cell><Data ss:Type="Number">47.428571429999998</Data></Cell>
    <Cell><Data ss:Type="String">gb|EFN53658.1|</Data></Cell>
    <Cell><Data ss:Type="String">hypothetical protein CHLNCDRAFT_136402 [Chlorella variabilis]</Data></Cell>
   </Row>
   <Row ss:AutoFitHeight="0">
    <Cell><Data ss:Type="String">isotig07911_265_591_+1_327_108_5         </Data></Cell>
    <Cell><Data ss:Type="Number">2</Data></Cell>
   </Row>
   <Row ss:AutoFitHeight="0">
    <Cell><Data ss:Type="String">isotig07911_265_591_+1_327_108_5</Data></Cell>
    <Cell><Data ss:Type="Number">1</Data></Cell>
    <Cell><Data ss:Type="Number">108</Data></Cell>
    <Cell><Data ss:Type="Number">0.657407407</Data></Cell>
    <Cell><Data ss:Type="Number">78</Data></Cell>
    <Cell><Data ss:Type="Number">4</Data></Cell>
    <Cell><Data ss:Type="Number">74</Data></Cell>
    <Cell><Data ss:Type="Number">0.91025641000000002</Data></Cell>
    <Cell><Data ss:Type="Number">49.295774649999998</Data></Cell>
    <Cell><Data ss:Type="String">ref|XP_002585827.1|</Data></Cell>
    <Cell><Data ss:Type="String">hypothetical protein BRAFLDRAFT_274292 [Branchiostoma floridae]</Data></Cell>
   </Row>
   <Row ss:AutoFitHeight="0">
    <Cell><Data ss:Type="String">isotig07908_83_997_+2_915_305_7</Data></Cell>
    <Cell><Data ss:Type="Number">1</Data></Cell>
    <Cell><Data ss:Type="Number">305</Data></Cell>
    <Cell><Data ss:Type="Number">0.89508196699999998</Data></Cell>
    <Cell><Data ss:Type="Number">426</Data></Cell>
    <Cell><Data ss:Type="Number">119</Data></Cell>
    <Cell><Data ss:Type="Number">389</Data></Cell>
    <Cell><Data ss:Type="Number">0.63615023500000001</Data></Cell>
    <Cell><Data ss:Type="Number">54.212454209999997</Data></Cell>
    <Cell><Data ss:Type="String">gb|EFN59627.1|</Data></Cell>
    <Cell><Data ss:Type="String">hypothetical protein CHLNCDRAFT_29187 [Chlorella variabilis]</Data></Cell>
   </Row>
   <Row ss:AutoFitHeight="0">
    <Cell><Data ss:Type="String">isotig07907_3_881_-1_879_293_4</Data></Cell>
    <Cell><Data ss:Type="Number">1</Data></Cell>
    <Cell><Data ss:Type="Number">293</Data></Cell>
    <Cell><Data ss:Type="Number">0.87030716699999999</Data></Cell>
    <Cell><Data ss:Type="Number">300</Data></Cell>
    <Cell><Data ss:Type="Number">32</Data></Cell>
    <Cell><Data ss:Type="Number">294</Data></Cell>
    <Cell><Data ss:Type="Number">0.87666666699999996</Data></Cell>
    <Cell><Data ss:Type="Number">41.353383460000003</Data></Cell>
    <Cell><Data ss:Type="String">ref|XP_001703492.1|</Data></Cell>
    <Cell><Data ss:Type="String">CR008 protein [Chlamydomonas reinhardtii]</Data></Cell>
   </Row>
   <Row ss:AutoFitHeight="0">
    <Cell><Data ss:Type="String">isotig07906_3_665_-2_663_221_8</Data></Cell>
    <Cell><Data ss:Type="Number">1</Data></Cell>
    <Cell><Data ss:Type="Number">221</Data></Cell>
    <Cell><Data ss:Type="Number">0.56561086000000005</Data></Cell>
    <Cell><Data ss:Type="Number">371</Data></Cell>
    <Cell><Data ss:Type="Number">147</Data></Cell>
    <Cell><Data ss:Type="Number">271</Data></Cell>
    <Cell><Data ss:Type="Number">0.33692722400000003</Data></Cell>
    <Cell><Data ss:Type="Number">40.8</Data></Cell>
    <Cell><Data ss:Type="String">ref|XP_003084167.1|</Data></Cell>
    <Cell><Data ss:Type="String">RNA polymerase III, subunit C34 (ISS) [Ostreococcus tauri]</Data></Cell>
   </Row>
   <Row ss:AutoFitHeight="0">
    <Cell><Data ss:Type="String">isotig07905_3_956_-3_954_318_10</Data></Cell>
    <Cell><Data ss:Type="Number">1</Data></Cell>
    <Cell><Data ss:Type="Number">318</Data></Cell>
    <Cell><Data ss:Type="Number">0.82704402499999996</Data></Cell>
    <Cell><Data ss:Type="Number">972</Data></Cell>
    <Cell><Data ss:Type="Number">69</Data></Cell>
    <Cell><Data ss:Type="Number">331</Data></Cell>
    <Cell><Data ss:Type="Number">0.27057613200000002</Data></Cell>
    <Cell><Data ss:Type="Number">72.623574140000002</Data></Cell>
    <Cell><Data ss:Type="String">ref|XP_002872690.1|</Data></Cell>
    <Cell><Data ss:Type="String">EMB2369 [Arabidopsis lyrata subsp. lyrata]</Data></Cell>
   </Row>
   <Row ss:AutoFitHeight="0">
    <Cell><Data ss:Type="String">isotig07904_396_908_-1_513_170_3</Data></Cell>
    <Cell><Data ss:Type="Number">1</Data></Cell>
    <Cell><Data ss:Type="Number">170</Data></Cell>
    <Cell><Data ss:Type="Number">0.37647058799999999</Data></Cell>
    <Cell><Data ss:Type="Number">366</Data></Cell>
    <Cell><Data ss:Type="Number">178</Data></Cell>
    <Cell><Data ss:Type="Number">242</Data></Cell>
    <Cell><Data ss:Type="Number">0.17759562800000001</Data></Cell>
    <Cell><Data ss:Type="Number">40</Data></Cell>
    <Cell><Data ss:Type="String">gb|EFN54801.1|</Data></Cell>
    <Cell><Data ss:Type="String">hypothetical protein CHLNCDRAFT_52757 [Chlorella variabilis]</Data></Cell>
   </Row>
   <Row ss:AutoFitHeight="0">
    <Cell><Data ss:Type="String">isotig07902_197_802_-2_606_201_1</Data></Cell>
    <Cell><Data ss:Type="Number">1</Data></Cell>
    <Cell><Data ss:Type="Number">201</Data></Cell>
    <Cell><Data ss:Type="Number">0.65174129400000003</Data></Cell>
    <Cell><Data ss:Type="Number">168</Data></Cell>
    <Cell><Data ss:Type="Number">25</Data></Cell>
    <Cell><Data ss:Type="Number">162</Data></Cell>
    <Cell><Data ss:Type="Number">0.821428571</Data></Cell>
    <Cell><Data ss:Type="Number">54.285714290000001</Data></Cell>
    <Cell><Data ss:Type="String">ref|XP_001758853.1|</Data></Cell>
    <Cell><Data ss:Type="String">predicted protein [Physcomitrella patens subsp. patens]</Data></Cell>
   </Row>
   <Row ss:AutoFitHeight="0">
    <Cell><Data ss:Type="String">isotig07898_17_1003_+2_987_329_12</Data></Cell>
    <Cell><Data ss:Type="Number">1</Data></Cell>
    <Cell><Data ss:Type="Number">329</Data></Cell>
    <Cell><Data ss:Type="Number">0.987841945</Data></Cell>
    <Cell><Data ss:Type="Number">787</Data></Cell>
    <Cell><Data ss:Type="Number">174</Data></Cell>
    <Cell><Data ss:Type="Number">499</Data></Cell>
    <Cell><Data ss:Type="Number">0.41423125799999999</Data></Cell>
    <Cell><Data ss:Type="Number">55.045871560000002</Data></Cell>
    <Cell><Data ss:Type="String">gb|EFN52892.1|</Data></Cell>
    <Cell><Data ss:Type="String">hypothetical protein CHLNCDRAFT_26491 [Chlorella variabilis]</Data></Cell>
   </Row>
   <Row ss:AutoFitHeight="0">
    <Cell><Data ss:Type="String">isotig07897_378_689_+3_312_103_2</Data></Cell>
    <Cell><Data ss:Type="Number">1</Data></Cell>
    <Cell><Data ss:Type="Number">103</Data></Cell>
    <Cell><Data ss:Type="Number">0.87378640799999996</Data></Cell>
    <Cell><Data ss:Type="Number">304</Data></Cell>
    <Cell><Data ss:Type="Number">174</Data></Cell>
    <Cell><Data ss:Type="Number">267</Data></Cell>
    <Cell><Data ss:Type="Number">0.30921052599999999</Data></Cell>
    <Cell><Data ss:Type="Number">40</Data></Cell>
    <Cell><Data ss:Type="String">gb|AAT38683.2|</Data></Cell>
    <Cell><Data ss:Type="String">CAAX amino terminal protease family protein, putative [Solanum demissum]</Data></Cell>
   </Row>
   <Row ss:AutoFitHeight="0">
    <Cell><Data ss:Type="String">isotig07895_679_999_-3_321_106_0</Data></Cell>
    <Cell><Data ss:Type="Number">1</Data></Cell>
    <Cell><Data ss:Type="Number">106</Data></Cell>
    <Cell><Data ss:Type="Number">0.97169811299999997</Data></Cell>
    <Cell><Data ss:Type="Number">293</Data></Cell>
    <Cell><Data ss:Type="Number">187</Data></Cell>
    <Cell><Data ss:Type="Number">288</Data></Cell>
    <Cell><Data ss:Type="Number">0.348122867</Data></Cell>
    <Cell><Data ss:Type="Number">48.543689319999999</Data></Cell>
    <Cell><Data ss:Type="String">ref|XP_003079278.1|</Data></Cell>
    <Cell><Data ss:Type="String">COG3476: Tryptophan-rich sensory protein (ISS) [Ostreococcus tauri]</Data></Cell>
   </Row>
   <Row ss:AutoFitHeight="0">
    <Cell><Data ss:Type="String">isotig07890_1_954_-1_954_318_5</Data></Cell>
    <Cell><Data ss:Type="Number">1</Data></Cell>
    <Cell><Data ss:Type="Number">318</Data></Cell>
    <Cell><Data ss:Type="Number">0.75157232699999998</Data></Cell>
    <Cell><Data ss:Type="Number">737</Data></Cell>
    <Cell><Data ss:Type="Number">46</Data></Cell>
    <Cell><Data ss:Type="Number">265</Data></Cell>
    <Cell><Data ss:Type="Number">0.29850746299999997</Data></Cell>
    <Cell><Data ss:Type="Number">43.983402490000003</Data></Cell>
    <Cell><Data ss:Type="String">ref|XP_001703497.1|</Data></Cell>
    <Cell><Data ss:Type="String">predicted protein [Chlamydomonas reinhardtii]</Data></Cell>
   </Row>
   <Row ss:AutoFitHeight="0">
    <Cell><Data ss:Type="String">isotig07889_191_1003_+2_813_271_9</Data></Cell>
    <Cell><Data ss:Type="Number">1</Data></Cell>
    <Cell><Data ss:Type="Number">271</Data></Cell>
    <Cell><Data ss:Type="Number">1</Data></Cell>
    <Cell><Data ss:Type="Number">1011</Data></Cell>
    <Cell><Data ss:Type="Number">258</Data></Cell>
    <Cell><Data ss:Type="Number">539</Data></Cell>
    <Cell><Data ss:Type="Number">0.27893175100000001</Data></Cell>
    <Cell><Data ss:Type="Number">55.67375887</Data></Cell>
    <Cell><Data ss:Type="String">gb|EFN55778.1|</Data></Cell>
    <Cell><Data ss:Type="String">hypothetical protein CHLNCDRAFT_57703 [Chlorella variabilis]</Data></Cell>
   </Row>
   <Row ss:AutoFitHeight="0">
    <Cell><Data ss:Type="String">isotig07888_253_864_-1_612_203_6</Data></Cell>
    <Cell><Data ss:Type="Number">1</Data></Cell>
    <Cell><Data ss:Type="Number">203</Data></Cell>
    <Cell><Data ss:Type="Number">0.92118226599999997</Data></Cell>
    <Cell><Data ss:Type="Number">243</Data></Cell>
    <Cell><Data ss:Type="Number">36</Data></Cell>
    <Cell><Data ss:Type="Number">216</Data></Cell>
    <Cell><Data ss:Type="Number">0.74485596700000001</Data></Cell>
    <Cell><Data ss:Type="Number">44.21052632</Data></Cell>
    <Cell><Data ss:Type="String">ref|XP_002503593.1|</Data></Cell>
    <Cell><Data ss:Type="String">predicted protein [Micromonas sp. RCC299]</Data></Cell>
   </Row>
   <Row ss:AutoFitHeight="0">
    <Cell><Data ss:Type="String">isotig07879_424_873_-3_450_149_4</Data></Cell>
    <Cell><Data ss:Type="Number">1</Data></Cell>
    <Cell><Data ss:Type="Number">149</Data></Cell>
    <Cell><Data ss:Type="Number">0.26174496600000002</Data></Cell>
    <Cell><Data ss:Type="Number">211</Data></Cell>
    <Cell><Data ss:Type="Number">168</Data></Cell>
    <Cell><Data ss:Type="Number">206</Data></Cell>
    <Cell><Data ss:Type="Number">0.18483412299999999</Data></Cell>
    <Cell><Data ss:Type="Number">46.15384615</Data></Cell>
    <Cell><Data ss:Type="String">ref|XP_002713124.1|</Data></Cell>
    <Cell><Data ss:Type="String">PREDICTED: coiled-coil-helix-coiled-coil-helix domain containing 6-like [Oryctolagus cuniculus]</Data></Cell>
   </Row>
   <Row ss:AutoFitHeight="0">
    <Cell><Data ss:Type="String">isotig07877_208_1005_+1_798_266_7</Data></Cell>
    <Cell><Data ss:Type="Number">1</Data></Cell>
    <Cell><Data ss:Type="Number">266</Data></Cell>
    <Cell><Data ss:Type="Number">0.928571429</Data></Cell>
    <Cell><Data ss:Type="Number">303</Data></Cell>
    <Cell><Data ss:Type="Number">7</Data></Cell>
    <Cell><Data ss:Type="Number">254</Data></Cell>
    <Cell><Data ss:Type="Number">0.81848184800000001</Data></Cell>
    <Cell><Data ss:Type="Number">50.200803209999997</Data></Cell>
    <Cell><Data ss:Type="String">ref|XP_001697496.1|</Data></Cell>
    <Cell><Data ss:Type="String">predicted protein [Chlamydomonas reinhardtii]</Data></Cell>
   </Row>
   <Row ss:AutoFitHeight="0">
    <Cell><Data ss:Type="String">isotig07876_2_898_-1_897_299_8</Data></Cell>
    <Cell><Data ss:Type="Number">1</Data></Cell>
    <Cell><Data ss:Type="Number">299</Data></Cell>
    <Cell><Data ss:Type="Number">0.43478260899999999</Data></Cell>
    <Cell><Data ss:Type="Number">1079</Data></Cell>
    <Cell><Data ss:Type="Number">184</Data></Cell>
    <Cell><Data ss:Type="Number">312</Data></Cell>
    <Cell><Data ss:Type="Number">0.119555144</Data></Cell>
    <Cell><Data ss:Type="Number">40</Data></Cell>
    <Cell><Data ss:Type="String">ref|XP_002122252.1|</Data></Cell>
    <Cell><Data ss:Type="String">PREDICTED: similar to sperm associated antigen 1 [Ciona intestinalis]</Data></Cell>
   </Row>
   <Row ss:AutoFitHeight="0">
    <Cell><Data ss:Type="String">isotig07875_28_975_-2_948_315_4</Data></Cell>
    <Cell><Data ss:Type="Number">1</Data></Cell>
    <Cell><Data ss:Type="Number">315</Data></Cell>
    <Cell><Data ss:Type="Number">0.95873015900000003</Data></Cell>
    <Cell><Data ss:Type="Number">472</Data></Cell>
    <Cell><Data ss:Type="Number">131</Data></Cell>
    <Cell><Data ss:Type="Number">445</Data></Cell>
    <Cell><Data ss:Type="Number">0.66737288100000003</Data></Cell>
    <Cell><Data ss:Type="Number">49.050632909999997</Data></Cell>
    <Cell><Data ss:Type="String">ref|XP_002268950.1|</Data></Cell>
    <Cell><Data ss:Type="String">PREDICTED: hypothetical protein [Vitis vinifera]</Data></Cell>
   </Row>
   <Row ss:AutoFitHeight="0">
    <Cell><Data ss:Type="String">isotig07873_3_833_-3_831_277_7</Data></Cell>
    <Cell><Data ss:Type="Number">1</Data></Cell>
    <Cell><Data ss:Type="Number">277</Data></Cell>
    <Cell><Data ss:Type="Number">0.89169675100000001</Data></Cell>
    <Cell><Data ss:Type="Number">357</Data></Cell>
    <Cell><Data ss:Type="Number">14</Data></Cell>
    <Cell><Data ss:Type="Number">256</Data></Cell>
    <Cell><Data ss:Type="Number">0.680672269</Data></Cell>
    <Cell><Data ss:Type="Number">42.914979760000001</Data></Cell>
    <Cell><Data ss:Type="String">gb|EFN60141.1|</Data></Cell>
    <Cell><Data ss:Type="String">hypothetical protein CHLNCDRAFT_133550 [Chlorella variabilis]</Data></Cell>
   </Row>
   <Row ss:AutoFitHeight="0">
    <Cell><Data ss:Type="String">isotig07872_2_739_-2_738_246_9</Data></Cell>
    <Cell><Data ss:Type="Number">1</Data></Cell>
    <Cell><Data ss:Type="Number">246</Data></Cell>
    <Cell><Data ss:Type="Number">0.99186991899999999</Data></Cell>
    <Cell><Data ss:Type="Number">240</Data></Cell>
    <Cell><Data ss:Type="Number">4</Data></Cell>
    <Cell><Data ss:Type="Number">240</Data></Cell>
    <Cell><Data ss:Type="Number">0.98750000000000004</Data></Cell>
    <Cell><Data ss:Type="Number">46.31147541</Data></Cell>
    <Cell><Data ss:Type="String">gb|EFN58169.1|</Data></Cell>
    <Cell><Data ss:Type="String">hypothetical protein CHLNCDRAFT_11561 [Chlorella variabilis]</Data></Cell>
   </Row>
   <Row ss:AutoFitHeight="0">
    <Cell><Data ss:Type="String">isotig07871_3_854_-3_852_284_5</Data></Cell>
    <Cell><Data ss:Type="Number">1</Data></Cell>
    <Cell><Data ss:Type="Number">284</Data></Cell>
    <Cell><Data ss:Type="Number">0.80985915500000005</Data></Cell>
    <Cell><Data ss:Type="Number">382</Data></Cell>
    <Cell><Data ss:Type="Number">84</Data></Cell>
    <Cell><Data ss:Type="Number">313</Data></Cell>
    <Cell><Data ss:Type="Number">0.60209424099999997</Data></Cell>
    <Cell><Data ss:Type="Number">40.434782609999999</Data></Cell>
    <Cell><Data ss:Type="String">ref|XP_002312731.1|</Data></Cell>
    <Cell><Data ss:Type="String">predicted protein [Populus trichocarpa]</Data></Cell>
   </Row>
   <Row ss:AutoFitHeight="0">
    <Cell><Data ss:Type="String">isotig07870_44_979_-1_936_311_5</Data></Cell>
    <Cell><Data ss:Type="Number">1</Data></Cell>
    <Cell><Data ss:Type="Number">311</Data></Cell>
    <Cell><Data ss:Type="Number">0.49517684899999997</Data></Cell>
    <Cell><Data ss:Type="Number">535</Data></Cell>
    <Cell><Data ss:Type="Number">355</Data></Cell>
    <Cell><Data ss:Type="Number">503</Data></Cell>
    <Cell><Data ss:Type="Number">0.27850467299999998</Data></Cell>
    <Cell><Data ss:Type="Number">40.38461538</Data></Cell>
    <Cell><Data ss:Type="String">ref|XP_002508139.1|</Data></Cell>
    <Cell><Data ss:Type="String">predicted protein [Micromonas sp. RCC299]</Data></Cell>
   </Row>
   <Row ss:AutoFitHeight="0">
    <Cell><Data ss:Type="String">isotig07869_142_846_-2_705_234_14        </Data></Cell>
    <Cell><Data ss:Type="Number">2</Data></Cell>
   </Row>
   <Row ss:AutoFitHeight="0">
    <Cell><Data ss:Type="String">isotig07869_142_846_-2_705_234_14</Data></Cell>
    <Cell><Data ss:Type="Number">1</Data></Cell>
    <Cell><Data ss:Type="Number">234</Data></Cell>
    <Cell><Data ss:Type="Number">0.79914529899999998</Data></Cell>
    <Cell><Data ss:Type="Number">220</Data></Cell>
    <Cell><Data ss:Type="Number">2</Data></Cell>
    <Cell><Data ss:Type="Number">181</Data></Cell>
    <Cell><Data ss:Type="Number">0.81818181800000001</Data></Cell>
    <Cell><Data ss:Type="Number">44.444444439999998</Data></Cell>
    <Cell><Data ss:Type="String">ref|NP_001084828.1|</Data></Cell>
    <Cell><Data ss:Type="String">charged multivesicular body protein 3 [Xenopus laevis]</Data></Cell>
   </Row>
   <Row ss:AutoFitHeight="0">
    <Cell><Data ss:Type="String">isotig07868_338_787_+2_450_149_2</Data></Cell>
    <Cell><Data ss:Type="Number">1</Data></Cell>
    <Cell><Data ss:Type="Number">149</Data></Cell>
    <Cell><Data ss:Type="Number">0.67785234900000002</Data></Cell>
    <Cell><Data ss:Type="Number">205</Data></Cell>
    <Cell><Data ss:Type="Number">72</Data></Cell>
    <Cell><Data ss:Type="Number">173</Data></Cell>
    <Cell><Data ss:Type="Number">0.49756097599999999</Data></Cell>
    <Cell><Data ss:Type="Number">44.117647060000003</Data></Cell>
    <Cell><Data ss:Type="String">ref|XP_628022.1|</Data></Cell>
    <Cell><Data ss:Type="String">TB2/DP1/HVA22 family integral membrane protein that may be involved in membrane trafficking, 3x transmembrane domains [Cryptosporidium parvum Iowa II]</Data></Cell>
   </Row>
   <Row ss:AutoFitHeight="0">
    <Cell><Data ss:Type="String">isotig07867_207_932_-2_726_241_5</Data></Cell>
    <Cell><Data ss:Type="Number">1</Data></Cell>
    <Cell><Data ss:Type="Number">241</Data></Cell>
    <Cell><Data ss:Type="Number">1</Data></Cell>
    <Cell><Data ss:Type="Number">241</Data></Cell>
    <Cell><Data ss:Type="Number">1</Data></Cell>
    <Cell><Data ss:Type="Number">241</Data></Cell>
    <Cell><Data ss:Type="Number">1</Data></Cell>
    <Cell><Data ss:Type="Number">89.626556019999995</Data></Cell>
    <Cell><Data ss:Type="String">gb|ACM50881.1|</Data></Cell>
    <Cell><Data ss:Type="String">20S proteasome beta subunit F1 [Ulva fasciata]</Data></Cell>
   </Row>
   <Row ss:AutoFitHeight="0">
    <Cell><Data ss:Type="String">isotig07866_82_1008_+1_927_309_2</Data></Cell>
    <Cell><Data ss:Type="Number">1</Data></Cell>
    <Cell><Data ss:Type="Number">309</Data></Cell>
    <Cell><Data ss:Type="Number">0.87378640799999996</Data></Cell>
    <Cell><Data ss:Type="Number">491</Data></Cell>
    <Cell><Data ss:Type="Number">136</Data></Cell>
    <Cell><Data ss:Type="Number">405</Data></Cell>
    <Cell><Data ss:Type="Number">0.54989816700000005</Data></Cell>
    <Cell><Data ss:Type="Number">43.703703699999998</Data></Cell>
    <Cell><Data ss:Type="String">ref|XP_002334784.1|</Data></Cell>
    <Cell><Data ss:Type="String">predicted protein [Populus trichocarpa]</Data></Cell>
   </Row>
   <Row ss:AutoFitHeight="0">
    <Cell><Data ss:Type="String">isotig07865_2_988_-2_987_329_5           </Data></Cell>
    <Cell><Data ss:Type="Number">2</Data></Cell>
   </Row>
   <Row ss:AutoFitHeight="0">
    <Cell><Data ss:Type="String">isotig07865_2_988_-2_987_329_5</Data></Cell>
    <Cell><Data ss:Type="Number">1</Data></Cell>
    <Cell><Data ss:Type="Number">329</Data></Cell>
    <Cell><Data ss:Type="Number">0.86018237099999995</Data></Cell>
    <Cell><Data ss:Type="Number">711</Data></Cell>
    <Cell><Data ss:Type="Number">39</Data></Cell>
    <Cell><Data ss:Type="Number">351</Data></Cell>
    <Cell><Data ss:Type="Number">0.44022503499999999</Data></Cell>
    <Cell><Data ss:Type="Number">45.686900960000003</Data></Cell>
    <Cell><Data ss:Type="String">ref|XP_002957458.1|</Data></Cell>
    <Cell><Data ss:Type="String">hypothetical protein VOLCADRAFT_107667 [Volvox carteri f. nagariensis]</Data></Cell>
   </Row>
   <Row ss:AutoFitHeight="0">
    <Cell><Data ss:Type="String">isotig07864_138_995_+3_858_285_11</Data></Cell>
    <Cell><Data ss:Type="Number">1</Data></Cell>
    <Cell><Data ss:Type="Number">285</Data></Cell>
    <Cell><Data ss:Type="Number">0.78245613999999997</Data></Cell>
    <Cell><Data ss:Type="Number">362</Data></Cell>
    <Cell><Data ss:Type="Number">6</Data></Cell>
    <Cell><Data ss:Type="Number">213</Data></Cell>
    <Cell><Data ss:Type="Number">0.57458563500000004</Data></Cell>
    <Cell><Data ss:Type="Number">40.807174889999999</Data></Cell>
    <Cell><Data ss:Type="String">ref|ZP_01165465.1|</Data></Cell>
    <Cell><Data ss:Type="String">tRNA (uracil-5-)-methyltransferase [Oceanospirillum sp. MED92]</Data></Cell>
   </Row>
   <Row ss:AutoFitHeight="0">
    <Cell><Data ss:Type="String">isotig07861_1_615_-2_615_205_4</Data></Cell>
    <Cell><Data ss:Type="Number">1</Data></Cell>
    <Cell><Data ss:Type="Number">205</Data></Cell>
    <Cell><Data ss:Type="Number">0.59024390199999999</Data></Cell>
    <Cell><Data ss:Type="Number">361</Data></Cell>
    <Cell><Data ss:Type="Number">86</Data></Cell>
    <Cell><Data ss:Type="Number">197</Data></Cell>
    <Cell><Data ss:Type="Number">0.31024930699999997</Data></Cell>
    <Cell><Data ss:Type="Number">45.454545449999998</Data></Cell>
    <Cell><Data ss:Type="String">ref|NP_001077962.1|</Data></Cell>
    <Cell><Data ss:Type="String">RCY1 (ARGININE-RICH CYCLIN 1); cyclin-dependent protein kinase regulator [Arabidopsis thaliana]</Data></Cell>
   </Row>
   <Row ss:AutoFitHeight="0">
    <Cell><Data ss:Type="String">isotig07860_177_1007_+3_831_277_6</Data></Cell>
    <Cell><Data ss:Type="Number">1</Data></Cell>
    <Cell><Data ss:Type="Number">277</Data></Cell>
    <Cell><Data ss:Type="Number">0.90613718399999998</Data></Cell>
    <Cell><Data ss:Type="Number">452</Data></Cell>
    <Cell><Data ss:Type="Number">20</Data></Cell>
    <Cell><Data ss:Type="Number">270</Data></Cell>
    <Cell><Data ss:Type="Number">0.55530973500000003</Data></Cell>
    <Cell><Data ss:Type="Number">68.127490039999998</Data></Cell>
    <Cell><Data ss:Type="String">ref|XP_001757465.1|</Data></Cell>
    <Cell><Data ss:Type="String">predicted protein [Physcomitrella patens subsp. patens]</Data></Cell>
   </Row>
   <Row ss:AutoFitHeight="0">
    <Cell><Data ss:Type="String">isotig07857_705_1013_+3_309_103_2</Data></Cell>
    <Cell><Data ss:Type="Number">1</Data></Cell>
    <Cell><Data ss:Type="Number">103</Data></Cell>
    <Cell><Data ss:Type="Number">0.95145631100000005</Data></Cell>
    <Cell><Data ss:Type="Number">754</Data></Cell>
    <Cell><Data ss:Type="Number">79</Data></Cell>
    <Cell><Data ss:Type="Number">175</Data></Cell>
    <Cell><Data ss:Type="Number">0.12864721500000001</Data></Cell>
    <Cell><Data ss:Type="Number">58.16326531</Data></Cell>
    <Cell><Data ss:Type="String">gb|EFN55750.1|</Data></Cell>
    <Cell><Data ss:Type="String">hypothetical protein CHLNCDRAFT_31155 [Chlorella variabilis]</Data></Cell>
   </Row>
   <Row ss:AutoFitHeight="0">
    <Cell><Data ss:Type="String">isotig07848_448_1008_+1_561_187_6</Data></Cell>
    <Cell><Data ss:Type="Number">1</Data></Cell>
    <Cell><Data ss:Type="Number">187</Data></Cell>
    <Cell><Data ss:Type="Number">0.59893048100000001</Data></Cell>
    <Cell><Data ss:Type="Number">640</Data></Cell>
    <Cell><Data ss:Type="Number">391</Data></Cell>
    <Cell><Data ss:Type="Number">502</Data></Cell>
    <Cell><Data ss:Type="Number">0.17499999999999999</Data></Cell>
    <Cell><Data ss:Type="Number">54.464285709999999</Data></Cell>
    <Cell><Data ss:Type="String">ref|XP_002952357.1|</Data></Cell>
    <Cell><Data ss:Type="String">hypothetical protein VOLCADRAFT_105489 [Volvox carteri f. nagariensis]</Data></Cell>
   </Row>
   <Row ss:AutoFitHeight="0">
    <Cell><Data ss:Type="String">isotig07846_61_531_+1_471_156_2          </Data></Cell>
    <Cell><Data ss:Type="Number">2</Data></Cell>
   </Row>
   <Row ss:AutoFitHeight="0">
    <Cell><Data ss:Type="String">isotig07846_61_531_+1_471_156_2</Data></Cell>
    <Cell><Data ss:Type="Number">1</Data></Cell>
    <Cell><Data ss:Type="Number">156</Data></Cell>
    <Cell><Data ss:Type="Number">0.243589744</Data></Cell>
    <Cell><Data ss:Type="Number">156</Data></Cell>
    <Cell><Data ss:Type="Number">107</Data></Cell>
    <Cell><Data ss:Type="Number">144</Data></Cell>
    <Cell><Data ss:Type="Number">0.243589744</Data></Cell>
    <Cell><Data ss:Type="Number">52.631578949999998</Data></Cell>
    <Cell><Data ss:Type="String">ref|XP_002507945.1|</Data></Cell>
    <Cell><Data ss:Type="String">predicted protein [Micromonas sp. RCC299]</Data></Cell>
   </Row>
   <Row ss:AutoFitHeight="0">
    <Cell><Data ss:Type="String">isotig07837_2_919_-3_918_306_4</Data></Cell>
    <Cell><Data ss:Type="Number">1</Data></Cell>
    <Cell><Data ss:Type="Number">306</Data></Cell>
    <Cell><Data ss:Type="Number">0.78758169899999997</Data></Cell>
    <Cell><Data ss:Type="Number">598</Data></Cell>
    <Cell><Data ss:Type="Number">283</Data></Cell>
    <Cell><Data ss:Type="Number">525</Data></Cell>
    <Cell><Data ss:Type="Number">0.40635451500000003</Data></Cell>
    <Cell><Data ss:Type="Number">61.316872429999997</Data></Cell>
    <Cell><Data ss:Type="String">ref|XP_002945765.1|</Data></Cell>
    <Cell><Data ss:Type="String">RIO kinase [Volvox carteri f. nagariensis]</Data></Cell>
   </Row>
   <Row ss:AutoFitHeight="0">
    <Cell><Data ss:Type="String">isotig07835_135_641_+3_507_168_5         </Data></Cell>
    <Cell><Data ss:Type="Number">2</Data></Cell>
   </Row>
   <Row ss:AutoFitHeight="0">
    <Cell><Data ss:Type="String">isotig07835_135_641_+3_507_168_5</Data></Cell>
    <Cell><Data ss:Type="Number">1</Data></Cell>
    <Cell><Data ss:Type="Number">168</Data></Cell>
    <Cell><Data ss:Type="Number">0.77976190499999998</Data></Cell>
    <Cell><Data ss:Type="Number">129</Data></Cell>
    <Cell><Data ss:Type="Number">3</Data></Cell>
    <Cell><Data ss:Type="Number">129</Data></Cell>
    <Cell><Data ss:Type="Number">0.98449612399999997</Data></Cell>
    <Cell><Data ss:Type="Number">53.787878790000001</Data></Cell>
    <Cell><Data ss:Type="String">ref|XP_001690170.1|</Data></Cell>
    <Cell><Data ss:Type="String">predicted protein [Chlamydomonas reinhardtii]</Data></Cell>
   </Row>
   <Row ss:AutoFitHeight="0">
    <Cell><Data ss:Type="String">isotig07834_3_902_-1_900_300_13          </Data></Cell>
    <Cell><Data ss:Type="Number">2</Data></Cell>
   </Row>
   <Row ss:AutoFitHeight="0">
    <Cell><Data ss:Type="String">isotig07834_3_902_-1_900_300_13</Data></Cell>
    <Cell><Data ss:Type="Number">1</Data></Cell>
    <Cell><Data ss:Type="Number">300</Data></Cell>
    <Cell><Data ss:Type="Number">1</Data></Cell>
    <Cell><Data ss:Type="Number">533</Data></Cell>
    <Cell><Data ss:Type="Number">101</Data></Cell>
    <Cell><Data ss:Type="Number">401</Data></Cell>
    <Cell><Data ss:Type="Number">0.56472795499999995</Data></Cell>
    <Cell><Data ss:Type="Number">70.431893689999995</Data></Cell>
    <Cell><Data ss:Type="String">gb|ABK24502.1|</Data></Cell>
    <Cell><Data ss:Type="String">unknown [Picea sitchensis]</Data></Cell>
   </Row>
   <Row ss:AutoFitHeight="0">
    <Cell><Data ss:Type="String">isotig07833_277_630_-1_354_117_4</Data></Cell>
    <Cell><Data ss:Type="Number">1</Data></Cell>
    <Cell><Data ss:Type="Number">117</Data></Cell>
    <Cell><Data ss:Type="Number">0.58974358999999998</Data></Cell>
    <Cell><Data ss:Type="Number">112</Data></Cell>
    <Cell><Data ss:Type="Number">2</Data></Cell>
    <Cell><Data ss:Type="Number">72</Data></Cell>
    <Cell><Data ss:Type="Number">0.633928571</Data></Cell>
    <Cell><Data ss:Type="Number">42.253521130000003</Data></Cell>
    <Cell><Data ss:Type="String">ref|XP_002906769.1|</Data></Cell>
    <Cell><Data ss:Type="String">hypothetical protein PITG_03722 [Phytophthora infestans T30-4]</Data></Cell>
   </Row>
   <Row ss:AutoFitHeight="0">
    <Cell><Data ss:Type="String">isotig07833_158_1015_+2_858_286_13</Data></Cell>
    <Cell><Data ss:Type="Number">1</Data></Cell>
    <Cell><Data ss:Type="Number">286</Data></Cell>
    <Cell><Data ss:Type="Number">1</Data></Cell>
    <Cell><Data ss:Type="Number">861</Data></Cell>
    <Cell><Data ss:Type="Number">493</Data></Cell>
    <Cell><Data ss:Type="Number">778</Data></Cell>
    <Cell><Data ss:Type="Number">0.332171893</Data></Cell>
    <Cell><Data ss:Type="Number">54.545454550000002</Data></Cell>
    <Cell><Data ss:Type="String">ref|XP_001756628.1|</Data></Cell>
    <Cell><Data ss:Type="String">predicted protein [Physcomitrella patens subsp. patens]</Data></Cell>
   </Row>
   <Row ss:AutoFitHeight="0">
    <Cell><Data ss:Type="String">isotig07828_557_730_+2_174_57_6</Data></Cell>
    <Cell><Data ss:Type="Number">1</Data></Cell>
    <Cell><Data ss:Type="Number">57</Data></Cell>
    <Cell><Data ss:Type="Number">0.71929824600000003</Data></Cell>
    <Cell><Data ss:Type="Number">54</Data></Cell>
    <Cell><Data ss:Type="Number">1</Data></Cell>
    <Cell><Data ss:Type="Number">41</Data></Cell>
    <Cell><Data ss:Type="Number">0.75925925900000002</Data></Cell>
    <Cell><Data ss:Type="Number">53.658536589999997</Data></Cell>
    <Cell><Data ss:Type="String">ref|XP_003074933.1|</Data></Cell>
    <Cell><Data ss:Type="String">Histone-like transcription factor NFY proteinfamily (IC) [Ostreococcus tauri]</Data></Cell>
   </Row>
   <Row ss:AutoFitHeight="0">
    <Cell><Data ss:Type="String">isotig07828_100_726_-2_627_208_17</Data></Cell>
    <Cell><Data ss:Type="Number">1</Data></Cell>
    <Cell><Data ss:Type="Number">208</Data></Cell>
    <Cell><Data ss:Type="Number">0.72115384599999999</Data></Cell>
    <Cell><Data ss:Type="Number">220</Data></Cell>
    <Cell><Data ss:Type="Number">32</Data></Cell>
    <Cell><Data ss:Type="Number">186</Data></Cell>
    <Cell><Data ss:Type="Number">0.70454545499999999</Data></Cell>
    <Cell><Data ss:Type="Number">56.77419355</Data></Cell>
    <Cell><Data ss:Type="String">gb|ABK21387.1|</Data></Cell>
    <Cell><Data ss:Type="String">unknown [Picea sitchensis]</Data></Cell>
   </Row>
   <Row ss:AutoFitHeight="0">
    <Cell><Data ss:Type="String">isotig07827_113_1015_+2_903_301_12</Data></Cell>
    <Cell><Data ss:Type="Number">1</Data></Cell>
    <Cell><Data ss:Type="Number">301</Data></Cell>
    <Cell><Data ss:Type="Number">0.38870431900000002</Data></Cell>
    <Cell><Data ss:Type="Number">656</Data></Cell>
    <Cell><Data ss:Type="Number">339</Data></Cell>
    <Cell><Data ss:Type="Number">458</Data></Cell>
    <Cell><Data ss:Type="Number">0.18292682900000001</Data></Cell>
    <Cell><Data ss:Type="Number">41.129032260000002</Data></Cell>
    <Cell><Data ss:Type="String">gb|EFN57293.1|</Data></Cell>
    <Cell><Data ss:Type="String">hypothetical protein CHLNCDRAFT_143889 [Chlorella variabilis]</Data></Cell>
   </Row>
   <Row ss:AutoFitHeight="0">
    <Cell><Data ss:Type="String">isotig07823_552_1019_+3_468_156_2</Data></Cell>
    <Cell><Data ss:Type="Number">1</Data></Cell>
    <Cell><Data ss:Type="Number">156</Data></Cell>
    <Cell><Data ss:Type="Number">0.320512821</Data></Cell>
    <Cell><Data ss:Type="Number">197</Data></Cell>
    <Cell><Data ss:Type="Number">144</Data></Cell>
    <Cell><Data ss:Type="Number">193</Data></Cell>
    <Cell><Data ss:Type="Number">0.25380710699999998</Data></Cell>
    <Cell><Data ss:Type="Number">44</Data></Cell>
    <Cell><Data ss:Type="String">ref|XP_003083898.1|</Data></Cell>
    <Cell><Data ss:Type="String">unnamed protein product [Ostreococcus tauri]</Data></Cell>
   </Row>
   <Row ss:AutoFitHeight="0">
    <Cell><Data ss:Type="String">isotig07823_198_977_-1_780_259_9</Data></Cell>
    <Cell><Data ss:Type="Number">1</Data></Cell>
    <Cell><Data ss:Type="Number">259</Data></Cell>
    <Cell><Data ss:Type="Number">0.97297297299999996</Data></Cell>
    <Cell><Data ss:Type="Number">261</Data></Cell>
    <Cell><Data ss:Type="Number">1</Data></Cell>
    <Cell><Data ss:Type="Number">252</Data></Cell>
    <Cell><Data ss:Type="Number">0.96551724100000003</Data></Cell>
    <Cell><Data ss:Type="Number">75.396825399999997</Data></Cell>
    <Cell><Data ss:Type="String">gb|EFN58039.1|</Data></Cell>
    <Cell><Data ss:Type="String">hypothetical protein CHLNCDRAFT_59606 [Chlorella variabilis]</Data></Cell>
   </Row>
   <Row ss:AutoFitHeight="0">
    <Cell><Data ss:Type="String">isotig07822_229_930_+1_702_233_5</Data></Cell>
    <Cell><Data ss:Type="Number">1</Data></Cell>
    <Cell><Data ss:Type="Number">233</Data></Cell>
    <Cell><Data ss:Type="Number">0.68240343299999995</Data></Cell>
    <Cell><Data ss:Type="Number">670</Data></Cell>
    <Cell><Data ss:Type="Number">177</Data></Cell>
    <Cell><Data ss:Type="Number">330</Data></Cell>
    <Cell><Data ss:Type="Number">0.22985074599999999</Data></Cell>
    <Cell><Data ss:Type="Number">40.963855420000002</Data></Cell>
    <Cell><Data ss:Type="String">ref|XP_003078948.1|</Data></Cell>
    <Cell><Data ss:Type="String">putative eukaryotic translati (ISS) [Ostreococcus tauri]</Data></Cell>
   </Row>
   <Row ss:AutoFitHeight="0">
    <Cell><Data ss:Type="String">isotig07820_2_703_-3_702_234_3</Data></Cell>
    <Cell><Data ss:Type="Number">1</Data></Cell>
    <Cell><Data ss:Type="Number">234</Data></Cell>
    <Cell><Data ss:Type="Number">0.89743589700000004</Data></Cell>
    <Cell><Data ss:Type="Number">390</Data></Cell>
    <Cell><Data ss:Type="Number">3</Data></Cell>
    <Cell><Data ss:Type="Number">210</Data></Cell>
    <Cell><Data ss:Type="Number">0.53333333299999997</Data></Cell>
    <Cell><Data ss:Type="Number">46.190476189999998</Data></Cell>
    <Cell><Data ss:Type="String">gb|EFN50859.1|</Data></Cell>
    <Cell><Data ss:Type="String">hypothetical protein CHLNCDRAFT_59409 [Chlorella variabilis]</Data></Cell>
   </Row>
   <Row ss:AutoFitHeight="0">
    <Cell><Data ss:Type="String">isotig07814_283_945_-3_663_220_6</Data></Cell>
    <Cell><Data ss:Type="Number">1</Data></Cell>
    <Cell><Data ss:Type="Number">220</Data></Cell>
    <Cell><Data ss:Type="Number">0.99545454499999997</Data></Cell>
    <Cell><Data ss:Type="Number">215</Data></Cell>
    <Cell><Data ss:Type="Number">3</Data></Cell>
    <Cell><Data ss:Type="Number">215</Data></Cell>
    <Cell><Data ss:Type="Number">0.99069767399999997</Data></Cell>
    <Cell><Data ss:Type="Number">47.031963470000001</Data></Cell>
    <Cell><Data ss:Type="String">gb|AAC50036.1|</Data></Cell>
    <Cell><Data ss:Type="String">glutathione S-transferase [Coccomyxa sp. PA]</Data></Cell>
   </Row>
   <Row ss:AutoFitHeight="0">
    <Cell><Data ss:Type="String">isotig07811_21_1022_+3_1002_334_13       </Data></Cell>
    <Cell><Data ss:Type="Number">2</Data></Cell>
   </Row>
   <Row ss:AutoFitHeight="0">
    <Cell><Data ss:Type="String">isotig07811_21_1022_+3_1002_334_13</Data></Cell>
    <Cell><Data ss:Type="Number">1</Data></Cell>
    <Cell><Data ss:Type="Number">334</Data></Cell>
    <Cell><Data ss:Type="Number">0.99401197600000002</Data></Cell>
    <Cell><Data ss:Type="Number">543</Data></Cell>
    <Cell><Data ss:Type="Number">199</Data></Cell>
    <Cell><Data ss:Type="Number">529</Data></Cell>
    <Cell><Data ss:Type="Number">0.60957642700000003</Data></Cell>
    <Cell><Data ss:Type="Number">66.066066070000005</Data></Cell>
    <Cell><Data ss:Type="String">ref|XP_002951380.1|</Data></Cell>
    <Cell><Data ss:Type="String">phosphoenolpyruvate carboxykinase [Volvox carteri f. nagariensis]</Data></Cell>
   </Row>
   <Row ss:AutoFitHeight="0">
    <Cell><Data ss:Type="String">isotig07809_55_348_+1_294_97_4           </Data></Cell>
    <Cell><Data ss:Type="Number">2</Data></Cell>
   </Row>
   <Row ss:AutoFitHeight="0">
    <Cell><Data ss:Type="String">isotig07809_55_348_+1_294_97_4</Data></Cell>
    <Cell><Data ss:Type="Number">1</Data></Cell>
    <Cell><Data ss:Type="Number">97</Data></Cell>
    <Cell><Data ss:Type="Number">0.948453608</Data></Cell>
    <Cell><Data ss:Type="Number">93</Data></Cell>
    <Cell><Data ss:Type="Number">2</Data></Cell>
    <Cell><Data ss:Type="Number">93</Data></Cell>
    <Cell><Data ss:Type="Number">0.98924731200000005</Data></Cell>
    <Cell><Data ss:Type="Number">53.260869569999997</Data></Cell>
    <Cell><Data ss:Type="String">gb|EFN77782.1|</Data></Cell>
    <Cell><Data ss:Type="String">Acylphosphatase-1 [Harpegnathos saltator]</Data></Cell>
   </Row>
   <Row ss:AutoFitHeight="0">
    <Cell><Data ss:Type="String">isotig07808_25_603_+1_579_192_5</Data></Cell>
    <Cell><Data ss:Type="Number">1</Data></Cell>
    <Cell><Data ss:Type="Number">192</Data></Cell>
    <Cell><Data ss:Type="Number">0.97916666699999999</Data></Cell>
    <Cell><Data ss:Type="Number">221</Data></Cell>
    <Cell><Data ss:Type="Number">2</Data></Cell>
    <Cell><Data ss:Type="Number">220</Data></Cell>
    <Cell><Data ss:Type="Number">0.99095022600000005</Data></Cell>
    <Cell><Data ss:Type="Number">45.045045049999999</Data></Cell>
    <Cell><Data ss:Type="String">ref|XP_001690066.1|</Data></Cell>
    <Cell><Data ss:Type="String">G-strand telomere binding protein 1 [Chlamydomonas reinhardtii]</Data></Cell>
   </Row>
   <Row ss:AutoFitHeight="0">
    <Cell><Data ss:Type="String">isotig07807_7_876_-1_870_289_2</Data></Cell>
    <Cell><Data ss:Type="Number">1</Data></Cell>
    <Cell><Data ss:Type="Number">289</Data></Cell>
    <Cell><Data ss:Type="Number">0.363321799</Data></Cell>
    <Cell><Data ss:Type="Number">368</Data></Cell>
    <Cell><Data ss:Type="Number">45</Data></Cell>
    <Cell><Data ss:Type="Number">152</Data></Cell>
    <Cell><Data ss:Type="Number">0.29347826100000002</Data></Cell>
    <Cell><Data ss:Type="Number">41.81818182</Data></Cell>
    <Cell><Data ss:Type="String">gb|EFN54154.1|</Data></Cell>
    <Cell><Data ss:Type="String">hypothetical protein CHLNCDRAFT_135558 [Chlorella variabilis]</Data></Cell>
   </Row>
   <Row ss:AutoFitHeight="0">
    <Cell><Data ss:Type="String">isotig07806_35_766_-1_732_243_2</Data></Cell>
    <Cell><Data ss:Type="Number">1</Data></Cell>
    <Cell><Data ss:Type="Number">243</Data></Cell>
    <Cell><Data ss:Type="Number">0.84362139899999999</Data></Cell>
    <Cell><Data ss:Type="Number">208</Data></Cell>
    <Cell><Data ss:Type="Number">1</Data></Cell>
    <Cell><Data ss:Type="Number">204</Data></Cell>
    <Cell><Data ss:Type="Number">0.98076923100000002</Data></Cell>
    <Cell><Data ss:Type="Number">59.024390240000002</Data></Cell>
    <Cell><Data ss:Type="String">ref|XP_001696032.1|</Data></Cell>
    <Cell><Data ss:Type="String">hypothetical protein CHLREDRAFT_130996 [Chlamydomonas reinhardtii]</Data></Cell>
   </Row>
   <Row ss:AutoFitHeight="0">
    <Cell><Data ss:Type="String">isotig07803_188_1024_+2_837_279_7</Data></Cell>
    <Cell><Data ss:Type="Number">1</Data></Cell>
    <Cell><Data ss:Type="Number">279</Data></Cell>
    <Cell><Data ss:Type="Number">0.94265233000000004</Data></Cell>
    <Cell><Data ss:Type="Number">315</Data></Cell>
    <Cell><Data ss:Type="Number">20</Data></Cell>
    <Cell><Data ss:Type="Number">276</Data></Cell>
    <Cell><Data ss:Type="Number">0.81587301599999995</Data></Cell>
    <Cell><Data ss:Type="Number">41.851851850000003</Data></Cell>
    <Cell><Data ss:Type="String">ref|XP_002865565.1|</Data></Cell>
    <Cell><Data ss:Type="String">electron carrier/ protein disulfide oxidoreductase [Arabidopsis lyrata subsp. lyrata]</Data></Cell>
   </Row>
   <Row ss:AutoFitHeight="0">
    <Cell><Data ss:Type="String">isotig07801_116_748_-1_633_210_3</Data></Cell>
    <Cell><Data ss:Type="Number">1</Data></Cell>
    <Cell><Data ss:Type="Number">210</Data></Cell>
    <Cell><Data ss:Type="Number">0.3</Data></Cell>
    <Cell><Data ss:Type="Number">398</Data></Cell>
    <Cell><Data ss:Type="Number">271</Data></Cell>
    <Cell><Data ss:Type="Number">333</Data></Cell>
    <Cell><Data ss:Type="Number">0.158291457</Data></Cell>
    <Cell><Data ss:Type="Number">47.619047620000003</Data></Cell>
    <Cell><Data ss:Type="String">ref|XP_002283244.1|</Data></Cell>
    <Cell><Data ss:Type="String">PREDICTED: hypothetical protein [Vitis vinifera]</Data></Cell>
   </Row>
   <Row ss:AutoFitHeight="0">
    <Cell><Data ss:Type="String">isotig07800_1_939_-2_939_313_10</Data></Cell>
    <Cell><Data ss:Type="Number">1</Data></Cell>
    <Cell><Data ss:Type="Number">313</Data></Cell>
    <Cell><Data ss:Type="Number">0.76677316299999998</Data></Cell>
    <Cell><Data ss:Type="Number">284</Data></Cell>
    <Cell><Data ss:Type="Number">12</Data></Cell>
    <Cell><Data ss:Type="Number">264</Data></Cell>
    <Cell><Data ss:Type="Number">0.89084507000000002</Data></Cell>
    <Cell><Data ss:Type="Number">40</Data></Cell>
    <Cell><Data ss:Type="String">ref|XP_002953921.1|</Data></Cell>
    <Cell><Data ss:Type="String">hypothetical protein VOLCADRAFT_109909 [Volvox carteri f. nagariensis]</Data></Cell>
   </Row>
   <Row ss:AutoFitHeight="0">
    <Cell><Data ss:Type="String">isotig07796_59_979_-3_921_306_10</Data></Cell>
    <Cell><Data ss:Type="Number">1</Data></Cell>
    <Cell><Data ss:Type="Number">306</Data></Cell>
    <Cell><Data ss:Type="Number">0.95098039199999995</Data></Cell>
    <Cell><Data ss:Type="Number">292</Data></Cell>
    <Cell><Data ss:Type="Number">2</Data></Cell>
    <Cell><Data ss:Type="Number">292</Data></Cell>
    <Cell><Data ss:Type="Number">0.99657534199999998</Data></Cell>
    <Cell><Data ss:Type="Number">64.948453610000001</Data></Cell>
    <Cell><Data ss:Type="String">gb|EFN54033.1|</Data></Cell>
    <Cell><Data ss:Type="String">hypothetical protein CHLNCDRAFT_58381 [Chlorella variabilis]</Data></Cell>
   </Row>
   <Row ss:AutoFitHeight="0">
    <Cell><Data ss:Type="String">isotig07795_22_924_+1_903_300_10</Data></Cell>
    <Cell><Data ss:Type="Number">1</Data></Cell>
    <Cell><Data ss:Type="Number">300</Data></Cell>
    <Cell><Data ss:Type="Number">0.92333333299999998</Data></Cell>
    <Cell><Data ss:Type="Number">340</Data></Cell>
    <Cell><Data ss:Type="Number">62</Data></Cell>
    <Cell><Data ss:Type="Number">340</Data></Cell>
    <Cell><Data ss:Type="Number">0.820588235</Data></Cell>
    <Cell><Data ss:Type="Number">50.533807830000001</Data></Cell>
    <Cell><Data ss:Type="String">emb|CBN74667.1|</Data></Cell>
    <Cell><Data ss:Type="String">oxidoreductase, short chain dehydrogenase [Ectocarpus siliculosus]</Data></Cell>
   </Row>
   <Row ss:AutoFitHeight="0">
    <Cell><Data ss:Type="String">isotig07794_449_1024_+2_576_192_8</Data></Cell>
    <Cell><Data ss:Type="Number">1</Data></Cell>
    <Cell><Data ss:Type="Number">192</Data></Cell>
    <Cell><Data ss:Type="Number">0.390625</Data></Cell>
    <Cell><Data ss:Type="Number">502</Data></Cell>
    <Cell><Data ss:Type="Number">418</Data></Cell>
    <Cell><Data ss:Type="Number">488</Data></Cell>
    <Cell><Data ss:Type="Number">0.141434263</Data></Cell>
    <Cell><Data ss:Type="Number">40.259740260000001</Data></Cell>
    <Cell><Data ss:Type="String">ref|YP_001051459.1|</Data></Cell>
    <Cell><Data ss:Type="String">leucyl aminopeptidase [Shewanella baltica OS155]</Data></Cell>
   </Row>
   <Row ss:AutoFitHeight="0">
    <Cell><Data ss:Type="String">isotig07791_179_724_+2_546_181_4         </Data></Cell>
    <Cell><Data ss:Type="Number">2</Data></Cell>
   </Row>
   <Row ss:AutoFitHeight="0">
    <Cell><Data ss:Type="String">isotig07791_179_724_+2_546_181_4</Data></Cell>
    <Cell><Data ss:Type="Number">1</Data></Cell>
    <Cell><Data ss:Type="Number">181</Data></Cell>
    <Cell><Data ss:Type="Number">0.270718232</Data></Cell>
    <Cell><Data ss:Type="Number">324</Data></Cell>
    <Cell><Data ss:Type="Number">32</Data></Cell>
    <Cell><Data ss:Type="Number">83</Data></Cell>
    <Cell><Data ss:Type="Number">0.16049382700000001</Data></Cell>
    <Cell><Data ss:Type="Number">48.07692308</Data></Cell>
    <Cell><Data ss:Type="String">ref|XP_002956188.1|</Data></Cell>
    <Cell><Data ss:Type="String">hypothetical protein VOLCADRAFT_107128 [Volvox carteri f. nagariensis]</Data></Cell>
   </Row>
   <Row ss:AutoFitHeight="0">
    <Cell><Data ss:Type="String">isotig07787_120_605_+3_486_161_2</Data></Cell>
    <Cell><Data ss:Type="Number">1</Data></Cell>
    <Cell><Data ss:Type="Number">161</Data></Cell>
    <Cell><Data ss:Type="Number">0.84472049699999996</Data></Cell>
    <Cell><Data ss:Type="Number">165</Data></Cell>
    <Cell><Data ss:Type="Number">31</Data></Cell>
    <Cell><Data ss:Type="Number">165</Data></Cell>
    <Cell><Data ss:Type="Number">0.81818181800000001</Data></Cell>
    <Cell><Data ss:Type="Number">58.823529409999999</Data></Cell>
    <Cell><Data ss:Type="String">ref|XP_002956695.1|</Data></Cell>
    <Cell><Data ss:Type="String">hypothetical protein VOLCADRAFT_121558 [Volvox carteri f. nagariensis]</Data></Cell>
   </Row>
   <Row ss:AutoFitHeight="0">
    <Cell><Data ss:Type="String">isotig07784_202_963_-1_762_253_8</Data></Cell>
    <Cell><Data ss:Type="Number">1</Data></Cell>
    <Cell><Data ss:Type="Number">253</Data></Cell>
    <Cell><Data ss:Type="Number">0.52173913000000005</Data></Cell>
    <Cell><Data ss:Type="Number">241</Data></Cell>
    <Cell><Data ss:Type="Number">100</Data></Cell>
    <Cell><Data ss:Type="Number">231</Data></Cell>
    <Cell><Data ss:Type="Number">0.54771784199999995</Data></Cell>
    <Cell><Data ss:Type="Number">40.151515150000002</Data></Cell>
    <Cell><Data ss:Type="String">gb|EFN59955.1|</Data></Cell>
    <Cell><Data ss:Type="String">hypothetical protein CHLNCDRAFT_133041 [Chlorella variabilis]</Data></Cell>
   </Row>
   <Row ss:AutoFitHeight="0">
    <Cell><Data ss:Type="String">isotig07783_89_985_-2_897_298_5</Data></Cell>
    <Cell><Data ss:Type="Number">1</Data></Cell>
    <Cell><Data ss:Type="Number">298</Data></Cell>
    <Cell><Data ss:Type="Number">0.98993288599999996</Data></Cell>
    <Cell><Data ss:Type="Number">295</Data></Cell>
    <Cell><Data ss:Type="Number">1</Data></Cell>
    <Cell><Data ss:Type="Number">289</Data></Cell>
    <Cell><Data ss:Type="Number">0.97966101699999997</Data></Cell>
    <Cell><Data ss:Type="Number">62.033898309999998</Data></Cell>
    <Cell><Data ss:Type="String">gb|EFN51038.1|</Data></Cell>
    <Cell><Data ss:Type="String">hypothetical protein CHLNCDRAFT_37575 [Chlorella variabilis]</Data></Cell>
   </Row>
   <Row ss:AutoFitHeight="0">
    <Cell><Data ss:Type="String">isotig07781_197_1030_+2_834_278_7</Data></Cell>
    <Cell><Data ss:Type="Number">1</Data></Cell>
    <Cell><Data ss:Type="Number">278</Data></Cell>
    <Cell><Data ss:Type="Number">0.197841727</Data></Cell>
    <Cell><Data ss:Type="Number">396</Data></Cell>
    <Cell><Data ss:Type="Number">294</Data></Cell>
    <Cell><Data ss:Type="Number">348</Data></Cell>
    <Cell><Data ss:Type="Number">0.13888888899999999</Data></Cell>
    <Cell><Data ss:Type="Number">45.454545449999998</Data></Cell>
    <Cell><Data ss:Type="String">emb|CBJ26874.1|</Data></Cell>
    <Cell><Data ss:Type="String">ATP synthase: assembly factor for F1 component [Ectocarpus siliculosus]</Data></Cell>
   </Row>
   <Row ss:AutoFitHeight="0">
    <Cell><Data ss:Type="String">isotig07778_61_1029_+1_969_323_2</Data></Cell>
    <Cell><Data ss:Type="Number">1</Data></Cell>
    <Cell><Data ss:Type="Number">323</Data></Cell>
    <Cell><Data ss:Type="Number">0.96284829699999996</Data></Cell>
    <Cell><Data ss:Type="Number">366</Data></Cell>
    <Cell><Data ss:Type="Number">1</Data></Cell>
    <Cell><Data ss:Type="Number">280</Data></Cell>
    <Cell><Data ss:Type="Number">0.76502732200000001</Data></Cell>
    <Cell><Data ss:Type="Number">40.506329110000003</Data></Cell>
    <Cell><Data ss:Type="String">ref|XP_001695736.1|</Data></Cell>
    <Cell><Data ss:Type="String">hypothetical protein CHLREDRAFT_192018 [Chlamydomonas reinhardtii]</Data></Cell>
   </Row>
   <Row ss:AutoFitHeight="0">
    <Cell><Data ss:Type="String">isotig07777_239_940_-3_702_233_4</Data></Cell>
    <Cell><Data ss:Type="Number">1</Data></Cell>
    <Cell><Data ss:Type="Number">233</Data></Cell>
    <Cell><Data ss:Type="Number">0.785407725</Data></Cell>
    <Cell><Data ss:Type="Number">266</Data></Cell>
    <Cell><Data ss:Type="Number">82</Data></Cell>
    <Cell><Data ss:Type="Number">264</Data></Cell>
    <Cell><Data ss:Type="Number">0.68796992499999998</Data></Cell>
    <Cell><Data ss:Type="Number">58.469945359999997</Data></Cell>
    <Cell><Data ss:Type="String">ref|XP_002522199.1|</Data></Cell>
    <Cell><Data ss:Type="String">structural molecule, putative [Ricinus communis]</Data></Cell>
   </Row>
   <Row ss:AutoFitHeight="0">
    <Cell><Data ss:Type="String">isotig07776_580_1020_-2_441_146_7</Data></Cell>
    <Cell><Data ss:Type="Number">1</Data></Cell>
    <Cell><Data ss:Type="Number">146</Data></Cell>
    <Cell><Data ss:Type="Number">0.49315068499999998</Data></Cell>
    <Cell><Data ss:Type="Number">217</Data></Cell>
    <Cell><Data ss:Type="Number">1</Data></Cell>
    <Cell><Data ss:Type="Number">75</Data></Cell>
    <Cell><Data ss:Type="Number">0.34562211999999998</Data></Cell>
    <Cell><Data ss:Type="Number">49.333333330000002</Data></Cell>
    <Cell><Data ss:Type="String">gb|EDZ71779.1|</Data></Cell>
    <Cell><Data ss:Type="String">hypothetical protein AWRI1631_80850 [Saccharomyces cerevisiae AWRI1631]</Data></Cell>
   </Row>
   <Row ss:AutoFitHeight="0">
    <Cell><Data ss:Type="String">isotig07776_140_1030_+2_891_297_6</Data></Cell>
    <Cell><Data ss:Type="Number">1</Data></Cell>
    <Cell><Data ss:Type="Number">297</Data></Cell>
    <Cell><Data ss:Type="Number">0.95959596000000003</Data></Cell>
    <Cell><Data ss:Type="Number">356</Data></Cell>
    <Cell><Data ss:Type="Number">1</Data></Cell>
    <Cell><Data ss:Type="Number">285</Data></Cell>
    <Cell><Data ss:Type="Number">0.80056179800000005</Data></Cell>
    <Cell><Data ss:Type="Number">63.986013989999996</Data></Cell>
    <Cell><Data ss:Type="String">ref|XP_002951324.1|</Data></Cell>
    <Cell><Data ss:Type="String">hypothetical protein VOLCADRAFT_61227 [Volvox carteri f. nagariensis]</Data></Cell>
   </Row>
   <Row ss:AutoFitHeight="0">
    <Cell><Data ss:Type="String">isotig07775_427_819_+1_393_130_5</Data></Cell>
    <Cell><Data ss:Type="Number">1</Data></Cell>
    <Cell><Data ss:Type="Number">130</Data></Cell>
    <Cell><Data ss:Type="Number">0.376923077</Data></Cell>
    <Cell><Data ss:Type="Number">531</Data></Cell>
    <Cell><Data ss:Type="Number">2</Data></Cell>
    <Cell><Data ss:Type="Number">50</Data></Cell>
    <Cell><Data ss:Type="Number">9.2278718999999995E-2</Data></Cell>
    <Cell><Data ss:Type="Number">59.183673470000002</Data></Cell>
    <Cell><Data ss:Type="String">ref|XP_003083075.1|</Data></Cell>
    <Cell><Data ss:Type="String">unnamed protein product [Ostreococcus tauri]</Data></Cell>
   </Row>
   <Row ss:AutoFitHeight="0">
    <Cell><Data ss:Type="String">isotig07775_3_908_-1_906_302_8</Data></Cell>
    <Cell><Data ss:Type="Number">1</Data></Cell>
    <Cell><Data ss:Type="Number">302</Data></Cell>
    <Cell><Data ss:Type="Number">0.82450331099999996</Data></Cell>
    <Cell><Data ss:Type="Number">343</Data></Cell>
    <Cell><Data ss:Type="Number">61</Data></Cell>
    <Cell><Data ss:Type="Number">308</Data></Cell>
    <Cell><Data ss:Type="Number">0.72303207000000003</Data></Cell>
    <Cell><Data ss:Type="Number">74.297188759999997</Data></Cell>
    <Cell><Data ss:Type="String">gb|EFN52177.1|</Data></Cell>
    <Cell><Data ss:Type="String">hypothetical protein CHLNCDRAFT_37029 [Chlorella variabilis]</Data></Cell>
   </Row>
   <Row ss:AutoFitHeight="0">
    <Cell><Data ss:Type="String">isotig07774_1_906_-2_906_302_12</Data></Cell>
    <Cell><Data ss:Type="Number">1</Data></Cell>
    <Cell><Data ss:Type="Number">302</Data></Cell>
    <Cell><Data ss:Type="Number">0.59602648999999996</Data></Cell>
    <Cell><Data ss:Type="Number">203</Data></Cell>
    <Cell><Data ss:Type="Number">2</Data></Cell>
    <Cell><Data ss:Type="Number">182</Data></Cell>
    <Cell><Data ss:Type="Number">0.89162561600000001</Data></Cell>
    <Cell><Data ss:Type="Number">41.436464090000001</Data></Cell>
    <Cell><Data ss:Type="String">ref|XP_001696507.1|</Data></Cell>
    <Cell><Data ss:Type="String">ubiquinone biosynthesis protein [Chlamydomonas reinhardtii]</Data></Cell>
   </Row>
   <Row ss:AutoFitHeight="0">
    <Cell><Data ss:Type="String">isotig07773_747_1010_+3_264_87_3</Data></Cell>
    <Cell><Data ss:Type="Number">1</Data></Cell>
    <Cell><Data ss:Type="Number">87</Data></Cell>
    <Cell><Data ss:Type="Number">0.56321839100000004</Data></Cell>
    <Cell><Data ss:Type="Number">94</Data></Cell>
    <Cell><Data ss:Type="Number">38</Data></Cell>
    <Cell><Data ss:Type="Number">85</Data></Cell>
    <Cell><Data ss:Type="Number">0.51063829800000005</Data></Cell>
    <Cell><Data ss:Type="Number">44.897959180000001</Data></Cell>
    <Cell><Data ss:Type="String">dbj|BAF01594.1|</Data></Cell>
    <Cell><Data ss:Type="String">hypothetical protein [Arabidopsis thaliana]</Data></Cell>
   </Row>
   <Row ss:AutoFitHeight="0">
    <Cell><Data ss:Type="String">isotig07773_275_994_-1_720_239_9</Data></Cell>
    <Cell><Data ss:Type="Number">1</Data></Cell>
    <Cell><Data ss:Type="Number">239</Data></Cell>
    <Cell><Data ss:Type="Number">0.93723849400000003</Data></Cell>
    <Cell><Data ss:Type="Number">246</Data></Cell>
    <Cell><Data ss:Type="Number">19</Data></Cell>
    <Cell><Data ss:Type="Number">232</Data></Cell>
    <Cell><Data ss:Type="Number">0.86991869899999996</Data></Cell>
    <Cell><Data ss:Type="Number">65.625</Data></Cell>
    <Cell><Data ss:Type="String">ref|XP_001691031.1|</Data></Cell>
    <Cell><Data ss:Type="String">light-harvesting protein of photosystem I [Chlamydomonas reinhardtii]</Data></Cell>
   </Row>
   <Row ss:AutoFitHeight="0">
    <Cell><Data ss:Type="String">isotig07773_2_745_+2_744_247_0</Data></Cell>
    <Cell><Data ss:Type="Number">1</Data></Cell>
    <Cell><Data ss:Type="Number">247</Data></Cell>
    <Cell><Data ss:Type="Number">0.23481781400000001</Data></Cell>
    <Cell><Data ss:Type="Number">250</Data></Cell>
    <Cell><Data ss:Type="Number">79</Data></Cell>
    <Cell><Data ss:Type="Number">132</Data></Cell>
    <Cell><Data ss:Type="Number">0.216</Data></Cell>
    <Cell><Data ss:Type="Number">55.17241379</Data></Cell>
    <Cell><Data ss:Type="String">gb|ACR36432.1|</Data></Cell>
    <Cell><Data ss:Type="String">unknown [Zea mays]</Data></Cell>
   </Row>
   <Row ss:AutoFitHeight="0">
    <Cell><Data ss:Type="String">isotig07769_26_1030_+2_1005_335_14       </Data></Cell>
    <Cell><Data ss:Type="Number">2</Data></Cell>
   </Row>
   <Row ss:AutoFitHeight="0">
    <Cell><Data ss:Type="String">isotig07769_26_1030_+2_1005_335_14</Data></Cell>
    <Cell><Data ss:Type="Number">1</Data></Cell>
    <Cell><Data ss:Type="Number">335</Data></Cell>
    <Cell><Data ss:Type="Number">0.34925373100000001</Data></Cell>
    <Cell><Data ss:Type="Number">261</Data></Cell>
    <Cell><Data ss:Type="Number">131</Data></Cell>
    <Cell><Data ss:Type="Number">247</Data></Cell>
    <Cell><Data ss:Type="Number">0.44827586200000002</Data></Cell>
    <Cell><Data ss:Type="Number">45.378151260000003</Data></Cell>
    <Cell><Data ss:Type="String">emb|CAD48198.1|</Data></Cell>
    <Cell><Data ss:Type="String">RNA-binding protein [Medicago truncatula]</Data></Cell>
   </Row>
   <Row ss:AutoFitHeight="0">
    <Cell><Data ss:Type="String">isotig07767_3_845_-1_843_281_7</Data></Cell>
    <Cell><Data ss:Type="Number">1</Data></Cell>
    <Cell><Data ss:Type="Number">281</Data></Cell>
    <Cell><Data ss:Type="Number">0.97864768700000004</Data></Cell>
    <Cell><Data ss:Type="Number">1001</Data></Cell>
    <Cell><Data ss:Type="Number">11</Data></Cell>
    <Cell><Data ss:Type="Number">283</Data></Cell>
    <Cell><Data ss:Type="Number">0.27272727299999999</Data></Cell>
    <Cell><Data ss:Type="Number">50.541516250000001</Data></Cell>
    <Cell><Data ss:Type="String">ref|XP_002953977.1|</Data></Cell>
    <Cell><Data ss:Type="String">hypothetical protein VOLCADRAFT_94705 [Volvox carteri f. nagariensis]</Data></Cell>
   </Row>
   <Row ss:AutoFitHeight="0">
    <Cell><Data ss:Type="String">isotig07766_1_906_-3_906_302_10</Data></Cell>
    <Cell><Data ss:Type="Number">1</Data></Cell>
    <Cell><Data ss:Type="Number">302</Data></Cell>
    <Cell><Data ss:Type="Number">0.90397351000000004</Data></Cell>
    <Cell><Data ss:Type="Number">318</Data></Cell>
    <Cell><Data ss:Type="Number">32</Data></Cell>
    <Cell><Data ss:Type="Number">307</Data></Cell>
    <Cell><Data ss:Type="Number">0.86792452799999997</Data></Cell>
    <Cell><Data ss:Type="Number">68.115942029999999</Data></Cell>
    <Cell><Data ss:Type="String">ref|XP_001697794.1|</Data></Cell>
    <Cell><Data ss:Type="String">diaminopimelate epimerase [Chlamydomonas reinhardtii]</Data></Cell>
   </Row>
   <Row ss:AutoFitHeight="0">
    <Cell><Data ss:Type="String">isotig07765_651_959_-2_309_102_5</Data></Cell>
    <Cell><Data ss:Type="Number">1</Data></Cell>
    <Cell><Data ss:Type="Number">102</Data></Cell>
    <Cell><Data ss:Type="Number">0.47058823500000002</Data></Cell>
    <Cell><Data ss:Type="Number">1340</Data></Cell>
    <Cell><Data ss:Type="Number">5</Data></Cell>
    <Cell><Data ss:Type="Number">52</Data></Cell>
    <Cell><Data ss:Type="Number">3.5820895999999998E-2</Data></Cell>
    <Cell><Data ss:Type="Number">41.666666669999998</Data></Cell>
    <Cell><Data ss:Type="String">ref|XP_002970529.1|</Data></Cell>
    <Cell><Data ss:Type="String">hypothetical protein SELMODRAFT_441144 [Selaginella moellendorffii]</Data></Cell>
   </Row>
   <Row ss:AutoFitHeight="0">
    <Cell><Data ss:Type="String">isotig07764_111_803_-3_693_230_4         </Data></Cell>
    <Cell><Data ss:Type="Number">2</Data></Cell>
   </Row>
   <Row ss:AutoFitHeight="0">
    <Cell><Data ss:Type="String">isotig07764_111_803_-3_693_230_4</Data></Cell>
    <Cell><Data ss:Type="Number">1</Data></Cell>
    <Cell><Data ss:Type="Number">230</Data></Cell>
    <Cell><Data ss:Type="Number">1</Data></Cell>
    <Cell><Data ss:Type="Number">229</Data></Cell>
    <Cell><Data ss:Type="Number">1</Data></Cell>
    <Cell><Data ss:Type="Number">229</Data></Cell>
    <Cell><Data ss:Type="Number">1</Data></Cell>
    <Cell><Data ss:Type="Number">51.931330469999999</Data></Cell>
    <Cell><Data ss:Type="String">ref|XP_002947793.1|</Data></Cell>
    <Cell><Data ss:Type="String">hypothetical protein VOLCADRAFT_88042 [Volvox carteri f. nagariensis]</Data></Cell>
   </Row>
   <Row ss:AutoFitHeight="0">
    <Cell><Data ss:Type="String">isotig07757_75_353_+3_279_92_6</Data></Cell>
    <Cell><Data ss:Type="Number">1</Data></Cell>
    <Cell><Data ss:Type="Number">92</Data></Cell>
    <Cell><Data ss:Type="Number">0.869565217</Data></Cell>
    <Cell><Data ss:Type="Number">88</Data></Cell>
    <Cell><Data ss:Type="Number">5</Data></Cell>
    <Cell><Data ss:Type="Number">84</Data></Cell>
    <Cell><Data ss:Type="Number">0.909090909</Data></Cell>
    <Cell><Data ss:Type="Number">75</Data></Cell>
    <Cell><Data ss:Type="String">ref|XP_002454946.1|</Data></Cell>
    <Cell><Data ss:Type="String">hypothetical protein SORBIDRAFT_03g001950 [Sorghum bicolor]</Data></Cell>
   </Row>
   <Row ss:AutoFitHeight="0">
    <Cell><Data ss:Type="String">isotig07753_147_1034_+3_888_296_8        </Data></Cell>
    <Cell><Data ss:Type="Number">2</Data></Cell>
   </Row>
   <Row ss:AutoFitHeight="0">
    <Cell><Data ss:Type="String">isotig07753_147_1034_+3_888_296_8</Data></Cell>
    <Cell><Data ss:Type="Number">1</Data></Cell>
    <Cell><Data ss:Type="Number">296</Data></Cell>
    <Cell><Data ss:Type="Number">0.26013513500000002</Data></Cell>
    <Cell><Data ss:Type="Number">870</Data></Cell>
    <Cell><Data ss:Type="Number">377</Data></Cell>
    <Cell><Data ss:Type="Number">453</Data></Cell>
    <Cell><Data ss:Type="Number">8.8505746999999996E-2</Data></Cell>
    <Cell><Data ss:Type="Number">41.025641030000003</Data></Cell>
    <Cell><Data ss:Type="String">ref|YP_920685.1|</Data></Cell>
    <Cell><Data ss:Type="String">ankyrin [Thermofilum pendens Hrk 5]</Data></Cell>
   </Row>
   <Row ss:AutoFitHeight="0">
    <Cell><Data ss:Type="String">isotig07751_3_971_-3_969_323_3</Data></Cell>
    <Cell><Data ss:Type="Number">1</Data></Cell>
    <Cell><Data ss:Type="Number">323</Data></Cell>
    <Cell><Data ss:Type="Number">0.36222910200000003</Data></Cell>
    <Cell><Data ss:Type="Number">290</Data></Cell>
    <Cell><Data ss:Type="Number">123</Data></Cell>
    <Cell><Data ss:Type="Number">236</Data></Cell>
    <Cell><Data ss:Type="Number">0.39310344800000002</Data></Cell>
    <Cell><Data ss:Type="Number">43.333333330000002</Data></Cell>
    <Cell><Data ss:Type="String">gb|EFN56096.1|</Data></Cell>
    <Cell><Data ss:Type="String">hypothetical protein CHLNCDRAFT_145630 [Chlorella variabilis]</Data></Cell>
   </Row>
   <Row ss:AutoFitHeight="0">
    <Cell><Data ss:Type="String">isotig07749_3_959_-2_957_319_6           </Data></Cell>
    <Cell><Data ss:Type="Number">2</Data></Cell>
   </Row>
   <Row ss:AutoFitHeight="0">
    <Cell><Data ss:Type="String">isotig07749_3_959_-2_957_319_6</Data></Cell>
    <Cell><Data ss:Type="Number">1</Data></Cell>
    <Cell><Data ss:Type="Number">319</Data></Cell>
    <Cell><Data ss:Type="Number">0.25391849500000002</Data></Cell>
    <Cell><Data ss:Type="Number">528</Data></Cell>
    <Cell><Data ss:Type="Number">339</Data></Cell>
    <Cell><Data ss:Type="Number">419</Data></Cell>
    <Cell><Data ss:Type="Number">0.153409091</Data></Cell>
    <Cell><Data ss:Type="Number">41.975308640000002</Data></Cell>
    <Cell><Data ss:Type="String">ref|XP_003083951.1|</Data></Cell>
    <Cell><Data ss:Type="String">unnamed protein product [Ostreococcus tauri]</Data></Cell>
   </Row>
   <Row ss:AutoFitHeight="0">
    <Cell><Data ss:Type="String">isotig07748_499_828_-3_330_109_1</Data></Cell>
    <Cell><Data ss:Type="Number">1</Data></Cell>
    <Cell><Data ss:Type="Number">109</Data></Cell>
    <Cell><Data ss:Type="Number">0.743119266</Data></Cell>
    <Cell><Data ss:Type="Number">232</Data></Cell>
    <Cell><Data ss:Type="Number">6</Data></Cell>
    <Cell><Data ss:Type="Number">86</Data></Cell>
    <Cell><Data ss:Type="Number">0.34913793100000001</Data></Cell>
    <Cell><Data ss:Type="Number">46.913580250000003</Data></Cell>
    <Cell><Data ss:Type="String">gb|ABK23357.1|</Data></Cell>
    <Cell><Data ss:Type="String">unknown [Picea sitchensis]</Data></Cell>
   </Row>
   <Row ss:AutoFitHeight="0">
    <Cell><Data ss:Type="String">isotig07748_3_1028_+3_1026_341_0</Data></Cell>
    <Cell><Data ss:Type="Number">1</Data></Cell>
    <Cell><Data ss:Type="Number">341</Data></Cell>
    <Cell><Data ss:Type="Number">0.38123167200000002</Data></Cell>
    <Cell><Data ss:Type="Number">181</Data></Cell>
    <Cell><Data ss:Type="Number">18</Data></Cell>
    <Cell><Data ss:Type="Number">147</Data></Cell>
    <Cell><Data ss:Type="Number">0.71823204399999996</Data></Cell>
    <Cell><Data ss:Type="Number">56.15384615</Data></Cell>
    <Cell><Data ss:Type="String">ref|XP_001654297.1|</Data></Cell>
    <Cell><Data ss:Type="String">hypothetical protein AaeL_AAEL010169 [Aedes aegypti]</Data></Cell>
   </Row>
   <Row ss:AutoFitHeight="0">
    <Cell><Data ss:Type="String">isotig07748_147_995_-1_849_282_7</Data></Cell>
    <Cell><Data ss:Type="Number">1</Data></Cell>
    <Cell><Data ss:Type="Number">282</Data></Cell>
    <Cell><Data ss:Type="Number">0.83687943300000001</Data></Cell>
    <Cell><Data ss:Type="Number">268</Data></Cell>
    <Cell><Data ss:Type="Number">33</Data></Cell>
    <Cell><Data ss:Type="Number">268</Data></Cell>
    <Cell><Data ss:Type="Number">0.88059701499999998</Data></Cell>
    <Cell><Data ss:Type="Number">82.627118640000006</Data></Cell>
    <Cell><Data ss:Type="String">ref|XP_002954017.1|</Data></Cell>
    <Cell><Data ss:Type="String">component of cytosolic 80S ribosome and 40S small subunit [Volvox carteri f. nagariensis]</Data></Cell>
   </Row>
   <Row ss:AutoFitHeight="0">
    <Cell><Data ss:Type="String">isotig07746_150_770_+3_621_206_5</Data></Cell>
    <Cell><Data ss:Type="Number">1</Data></Cell>
    <Cell><Data ss:Type="Number">206</Data></Cell>
    <Cell><Data ss:Type="Number">0.98058252400000001</Data></Cell>
    <Cell><Data ss:Type="Number">203</Data></Cell>
    <Cell><Data ss:Type="Number">2</Data></Cell>
    <Cell><Data ss:Type="Number">203</Data></Cell>
    <Cell><Data ss:Type="Number">0.99507389199999996</Data></Cell>
    <Cell><Data ss:Type="Number">79.702970300000004</Data></Cell>
    <Cell><Data ss:Type="String">ref|XP_001703135.1|</Data></Cell>
    <Cell><Data ss:Type="String">small rab-related GTPase [Chlamydomonas reinhardtii]</Data></Cell>
   </Row>
   <Row ss:AutoFitHeight="0">
    <Cell><Data ss:Type="String">isotig07745_2_673_-1_672_224_8</Data></Cell>
    <Cell><Data ss:Type="Number">1</Data></Cell>
    <Cell><Data ss:Type="Number">224</Data></Cell>
    <Cell><Data ss:Type="Number">0.84821428600000004</Data></Cell>
    <Cell><Data ss:Type="Number">215</Data></Cell>
    <Cell><Data ss:Type="Number">3</Data></Cell>
    <Cell><Data ss:Type="Number">195</Data></Cell>
    <Cell><Data ss:Type="Number">0.897674419</Data></Cell>
    <Cell><Data ss:Type="Number">56.994818649999999</Data></Cell>
    <Cell><Data ss:Type="String">gb|EFN51748.1|</Data></Cell>
    <Cell><Data ss:Type="String">hypothetical protein CHLNCDRAFT_27561 [Chlorella variabilis]</Data></Cell>
   </Row>
   <Row ss:AutoFitHeight="0">
    <Cell><Data ss:Type="String">isotig07743_1_834_-2_834_278_7</Data></Cell>
    <Cell><Data ss:Type="Number">1</Data></Cell>
    <Cell><Data ss:Type="Number">278</Data></Cell>
    <Cell><Data ss:Type="Number">0.82733812900000003</Data></Cell>
    <Cell><Data ss:Type="Number">1139</Data></Cell>
    <Cell><Data ss:Type="Number">808</Data></Cell>
    <Cell><Data ss:Type="Number">1034</Data></Cell>
    <Cell><Data ss:Type="Number">0.199297629</Data></Cell>
    <Cell><Data ss:Type="Number">41.772151899999997</Data></Cell>
    <Cell><Data ss:Type="String">ref|XP_002808016.1|</Data></Cell>
    <Cell><Data ss:Type="String">PREDICTED: LOW QUALITY PROTEIN: putative helicase Mov10l1-like [Macaca mulatta]</Data></Cell>
   </Row>
   <Row ss:AutoFitHeight="0">
    <Cell><Data ss:Type="String">isotig07742_137_982_-1_846_281_8</Data></Cell>
    <Cell><Data ss:Type="Number">1</Data></Cell>
    <Cell><Data ss:Type="Number">281</Data></Cell>
    <Cell><Data ss:Type="Number">0.725978648</Data></Cell>
    <Cell><Data ss:Type="Number">207</Data></Cell>
    <Cell><Data ss:Type="Number">1</Data></Cell>
    <Cell><Data ss:Type="Number">206</Data></Cell>
    <Cell><Data ss:Type="Number">0.99516908199999998</Data></Cell>
    <Cell><Data ss:Type="Number">53.140096620000001</Data></Cell>
    <Cell><Data ss:Type="String">ref|XP_002947089.1|</Data></Cell>
    <Cell><Data ss:Type="String">hypothetical protein VOLCADRAFT_56904 [Volvox carteri f. nagariensis]</Data></Cell>
   </Row>
   <Row ss:AutoFitHeight="0">
    <Cell><Data ss:Type="String">isotig07740_2_817_-2_816_272_9</Data></Cell>
    <Cell><Data ss:Type="Number">1</Data></Cell>
    <Cell><Data ss:Type="Number">272</Data></Cell>
    <Cell><Data ss:Type="Number">1</Data></Cell>
    <Cell><Data ss:Type="Number">407</Data></Cell>
    <Cell><Data ss:Type="Number">1</Data></Cell>
    <Cell><Data ss:Type="Number">272</Data></Cell>
    <Cell><Data ss:Type="Number">0.66830466799999999</Data></Cell>
    <Cell><Data ss:Type="Number">53.308823529999998</Data></Cell>
    <Cell><Data ss:Type="String">gb|EFN58860.1|</Data></Cell>
    <Cell><Data ss:Type="String">hypothetical protein CHLNCDRAFT_48551 [Chlorella variabilis]</Data></Cell>
   </Row>
   <Row ss:AutoFitHeight="0">
    <Cell><Data ss:Type="String">isotig07736_2_1024_-1_1023_341_5</Data></Cell>
    <Cell><Data ss:Type="Number">1</Data></Cell>
    <Cell><Data ss:Type="Number">341</Data></Cell>
    <Cell><Data ss:Type="Number">0.96774193500000005</Data></Cell>
    <Cell><Data ss:Type="Number">885</Data></Cell>
    <Cell><Data ss:Type="Number">138</Data></Cell>
    <Cell><Data ss:Type="Number">461</Data></Cell>
    <Cell><Data ss:Type="Number">0.366101695</Data></Cell>
    <Cell><Data ss:Type="Number">55.151515150000002</Data></Cell>
    <Cell><Data ss:Type="String">ref|XP_003082018.1|</Data></Cell>
    <Cell><Data ss:Type="String">COG0465: ATP-dependent Zn proteases (ISS) [Ostreococcus tauri]</Data></Cell>
   </Row>
   <Row ss:AutoFitHeight="0">
    <Cell><Data ss:Type="String">isotig07732_387_959_-3_573_190_12        </Data></Cell>
    <Cell><Data ss:Type="Number">2</Data></Cell>
   </Row>
   <Row ss:AutoFitHeight="0">
    <Cell><Data ss:Type="String">isotig07732_387_959_-3_573_190_12</Data></Cell>
    <Cell><Data ss:Type="Number">1</Data></Cell>
    <Cell><Data ss:Type="Number">190</Data></Cell>
    <Cell><Data ss:Type="Number">0.82631578900000002</Data></Cell>
    <Cell><Data ss:Type="Number">218</Data></Cell>
    <Cell><Data ss:Type="Number">62</Data></Cell>
    <Cell><Data ss:Type="Number">218</Data></Cell>
    <Cell><Data ss:Type="Number">0.72018348600000004</Data></Cell>
    <Cell><Data ss:Type="Number">89.171974520000006</Data></Cell>
    <Cell><Data ss:Type="String">ref|NP_196738.1|</Data></Cell>
    <Cell><Data ss:Type="String">NADH-ubiquinone oxidoreductase 20 kDa subunit, mitochondrial [Arabidopsis thaliana]</Data></Cell>
   </Row>
   <Row ss:AutoFitHeight="0">
    <Cell><Data ss:Type="String">isotig07730_3_875_-3_873_291_6</Data></Cell>
    <Cell><Data ss:Type="Number">1</Data></Cell>
    <Cell><Data ss:Type="Number">291</Data></Cell>
    <Cell><Data ss:Type="Number">0.563573883</Data></Cell>
    <Cell><Data ss:Type="Number">374</Data></Cell>
    <Cell><Data ss:Type="Number">60</Data></Cell>
    <Cell><Data ss:Type="Number">245</Data></Cell>
    <Cell><Data ss:Type="Number">0.49732620300000002</Data></Cell>
    <Cell><Data ss:Type="Number">40.322580649999999</Data></Cell>
    <Cell><Data ss:Type="String">ref|XP_001700988.1|</Data></Cell>
    <Cell><Data ss:Type="String">chloroplast DnaJ-like protein [Chlamydomonas reinhardtii]</Data></Cell>
   </Row>
   <Row ss:AutoFitHeight="0">
    <Cell><Data ss:Type="String">isotig07727_180_839_+3_660_219_3</Data></Cell>
    <Cell><Data ss:Type="Number">1</Data></Cell>
    <Cell><Data ss:Type="Number">219</Data></Cell>
    <Cell><Data ss:Type="Number">0.91324200899999997</Data></Cell>
    <Cell><Data ss:Type="Number">618</Data></Cell>
    <Cell><Data ss:Type="Number">366</Data></Cell>
    <Cell><Data ss:Type="Number">562</Data></Cell>
    <Cell><Data ss:Type="Number">0.31877022700000002</Data></Cell>
    <Cell><Data ss:Type="Number">44.278606969999998</Data></Cell>
    <Cell><Data ss:Type="String">ref|XP_002956951.1|</Data></Cell>
    <Cell><Data ss:Type="String">hypothetical protein VOLCADRAFT_98000 [Volvox carteri f. nagariensis]</Data></Cell>
   </Row>
   <Row ss:AutoFitHeight="0">
    <Cell><Data ss:Type="String">isotig07726_141_428_+3_288_95_3</Data></Cell>
    <Cell><Data ss:Type="Number">1</Data></Cell>
    <Cell><Data ss:Type="Number">95</Data></Cell>
    <Cell><Data ss:Type="Number">0.747368421</Data></Cell>
    <Cell><Data ss:Type="Number">71</Data></Cell>
    <Cell><Data ss:Type="Number">1</Data></Cell>
    <Cell><Data ss:Type="Number">71</Data></Cell>
    <Cell><Data ss:Type="Number">1</Data></Cell>
    <Cell><Data ss:Type="Number">40.845070419999999</Data></Cell>
    <Cell><Data ss:Type="String">ref|XP_003064567.1|</Data></Cell>
    <Cell><Data ss:Type="String">predicted protein [Micromonas pusilla CCMP1545]</Data></Cell>
   </Row>
   <Row ss:AutoFitHeight="0">
    <Cell><Data ss:Type="String">isotig07720_289_831_+1_543_180_7</Data></Cell>
    <Cell><Data ss:Type="Number">1</Data></Cell>
    <Cell><Data ss:Type="Number">180</Data></Cell>
    <Cell><Data ss:Type="Number">0.80555555599999995</Data></Cell>
    <Cell><Data ss:Type="Number">708</Data></Cell>
    <Cell><Data ss:Type="Number">569</Data></Cell>
    <Cell><Data ss:Type="Number">704</Data></Cell>
    <Cell><Data ss:Type="Number">0.192090395</Data></Cell>
    <Cell><Data ss:Type="Number">42.567567570000001</Data></Cell>
    <Cell><Data ss:Type="String">gb|EFN59806.1|</Data></Cell>
    <Cell><Data ss:Type="String">hypothetical protein CHLNCDRAFT_56595 [Chlorella variabilis]</Data></Cell>
   </Row>
   <Row ss:AutoFitHeight="0">
    <Cell><Data ss:Type="String">isotig07718_219_908_-2_690_229_6</Data></Cell>
    <Cell><Data ss:Type="Number">1</Data></Cell>
    <Cell><Data ss:Type="Number">229</Data></Cell>
    <Cell><Data ss:Type="Number">0.995633188</Data></Cell>
    <Cell><Data ss:Type="Number">232</Data></Cell>
    <Cell><Data ss:Type="Number">1</Data></Cell>
    <Cell><Data ss:Type="Number">224</Data></Cell>
    <Cell><Data ss:Type="Number">0.96551724100000003</Data></Cell>
    <Cell><Data ss:Type="Number">56.331877730000002</Data></Cell>
    <Cell><Data ss:Type="String">ref|XP_001692936.1|</Data></Cell>
    <Cell><Data ss:Type="String">vacuolar ATP synthase subunit E [Chlamydomonas reinhardtii]</Data></Cell>
   </Row>
   <Row ss:AutoFitHeight="0">
    <Cell><Data ss:Type="String">isotig07717_481_1014_-2_534_177_4</Data></Cell>
    <Cell><Data ss:Type="Number">1</Data></Cell>
    <Cell><Data ss:Type="Number">177</Data></Cell>
    <Cell><Data ss:Type="Number">0.76836158200000004</Data></Cell>
    <Cell><Data ss:Type="Number">1391</Data></Cell>
    <Cell><Data ss:Type="Number">798</Data></Cell>
    <Cell><Data ss:Type="Number">939</Data></Cell>
    <Cell><Data ss:Type="Number">0.102084831</Data></Cell>
    <Cell><Data ss:Type="Number">54.225352110000003</Data></Cell>
    <Cell><Data ss:Type="String">gb|EAZ23288.1|</Data></Cell>
    <Cell><Data ss:Type="String">hypothetical protein OsJ_06985 [Oryza sativa Japonica Group]</Data></Cell>
   </Row>
   <Row ss:AutoFitHeight="0">
    <Cell><Data ss:Type="String">isotig07717_2_481_-1_480_160_6</Data></Cell>
    <Cell><Data ss:Type="Number">1</Data></Cell>
    <Cell><Data ss:Type="Number">160</Data></Cell>
    <Cell><Data ss:Type="Number">0.98750000000000004</Data></Cell>
    <Cell><Data ss:Type="Number">1334</Data></Cell>
    <Cell><Data ss:Type="Number">970</Data></Cell>
    <Cell><Data ss:Type="Number">1130</Data></Cell>
    <Cell><Data ss:Type="Number">0.12068965500000001</Data></Cell>
    <Cell><Data ss:Type="Number">47.530864200000003</Data></Cell>
    <Cell><Data ss:Type="String">ref|XP_001692206.1|</Data></Cell>
    <Cell><Data ss:Type="String">hypothetical protein CHLREDRAFT_60710 [Chlamydomonas reinhardtii]</Data></Cell>
   </Row>
   <Row ss:AutoFitHeight="0">
    <Cell><Data ss:Type="String">isotig07716_1_918_-2_918_306_11</Data></Cell>
    <Cell><Data ss:Type="Number">1</Data></Cell>
    <Cell><Data ss:Type="Number">306</Data></Cell>
    <Cell><Data ss:Type="Number">0.94117647100000001</Data></Cell>
    <Cell><Data ss:Type="Number">319</Data></Cell>
    <Cell><Data ss:Type="Number">23</Data></Cell>
    <Cell><Data ss:Type="Number">299</Data></Cell>
    <Cell><Data ss:Type="Number">0.86833855800000004</Data></Cell>
    <Cell><Data ss:Type="Number">47.440273040000001</Data></Cell>
    <Cell><Data ss:Type="String">ref|NP_179145.1|</Data></Cell>
    <Cell><Data ss:Type="String">NRPB3; DNA binding / DNA-directed RNA polymerase/ protein dimerization [Arabidopsis thaliana]</Data></Cell>
   </Row>
   <Row ss:AutoFitHeight="0">
    <Cell><Data ss:Type="String">isotig07715_197_1027_+2_831_276_5</Data></Cell>
    <Cell><Data ss:Type="Number">1</Data></Cell>
    <Cell><Data ss:Type="Number">276</Data></Cell>
    <Cell><Data ss:Type="Number">0.90217391300000005</Data></Cell>
    <Cell><Data ss:Type="Number">297</Data></Cell>
    <Cell><Data ss:Type="Number">27</Data></Cell>
    <Cell><Data ss:Type="Number">269</Data></Cell>
    <Cell><Data ss:Type="Number">0.81818181800000001</Data></Cell>
    <Cell><Data ss:Type="Number">41.10671937</Data></Cell>
    <Cell><Data ss:Type="String">ref|XP_002508232.1|</Data></Cell>
    <Cell><Data ss:Type="String">predicted protein [Micromonas sp. RCC299]</Data></Cell>
   </Row>
   <Row ss:AutoFitHeight="0">
    <Cell><Data ss:Type="String">isotig07712_2_1009_-1_1008_336_13</Data></Cell>
    <Cell><Data ss:Type="Number">1</Data></Cell>
    <Cell><Data ss:Type="Number">336</Data></Cell>
    <Cell><Data ss:Type="Number">0.9375</Data></Cell>
    <Cell><Data ss:Type="Number">430</Data></Cell>
    <Cell><Data ss:Type="Number">29</Data></Cell>
    <Cell><Data ss:Type="Number">347</Data></Cell>
    <Cell><Data ss:Type="Number">0.74186046500000002</Data></Cell>
    <Cell><Data ss:Type="Number">46.25</Data></Cell>
    <Cell><Data ss:Type="String">ref|XP_002946701.1|</Data></Cell>
    <Cell><Data ss:Type="String">hypothetical protein VOLCADRAFT_72869 [Volvox carteri f. nagariensis]</Data></Cell>
   </Row>
   <Row ss:AutoFitHeight="0">
    <Cell><Data ss:Type="String">isotig07711_52_900_-1_849_282_6</Data></Cell>
    <Cell><Data ss:Type="Number">1</Data></Cell>
    <Cell><Data ss:Type="Number">282</Data></Cell>
    <Cell><Data ss:Type="Number">0.76950354600000004</Data></Cell>
    <Cell><Data ss:Type="Number">258</Data></Cell>
    <Cell><Data ss:Type="Number">37</Data></Cell>
    <Cell><Data ss:Type="Number">235</Data></Cell>
    <Cell><Data ss:Type="Number">0.77131782900000001</Data></Cell>
    <Cell><Data ss:Type="Number">42.00913242</Data></Cell>
    <Cell><Data ss:Type="String">gb|EFN52013.1|</Data></Cell>
    <Cell><Data ss:Type="String">hypothetical protein CHLNCDRAFT_139563 [Chlorella variabilis]</Data></Cell>
   </Row>
   <Row ss:AutoFitHeight="0">
    <Cell><Data ss:Type="String">isotig07710_43_1011_-3_969_322_11</Data></Cell>
    <Cell><Data ss:Type="Number">1</Data></Cell>
    <Cell><Data ss:Type="Number">322</Data></Cell>
    <Cell><Data ss:Type="Number">0.97826086999999995</Data></Cell>
    <Cell><Data ss:Type="Number">389</Data></Cell>
    <Cell><Data ss:Type="Number">67</Data></Cell>
    <Cell><Data ss:Type="Number">386</Data></Cell>
    <Cell><Data ss:Type="Number">0.82262210800000002</Data></Cell>
    <Cell><Data ss:Type="Number">48.4375</Data></Cell>
    <Cell><Data ss:Type="String">ref|XP_001690931.1|</Data></Cell>
    <Cell><Data ss:Type="String">GDP-Mannose transporter, golgi apparatus [Chlamydomonas reinhardtii]</Data></Cell>
   </Row>
   <Row ss:AutoFitHeight="0">
    <Cell><Data ss:Type="String">isotig07709_31_813_-3_783_260_7</Data></Cell>
    <Cell><Data ss:Type="Number">1</Data></Cell>
    <Cell><Data ss:Type="Number">260</Data></Cell>
    <Cell><Data ss:Type="Number">8.0769230999999997E-2</Data></Cell>
    <Cell><Data ss:Type="Number">307</Data></Cell>
    <Cell><Data ss:Type="Number">71</Data></Cell>
    <Cell><Data ss:Type="Number">91</Data></Cell>
    <Cell><Data ss:Type="Number">6.8403908999999999E-2</Data></Cell>
    <Cell><Data ss:Type="Number">61.904761899999997</Data></Cell>
    <Cell><Data ss:Type="String">ref|XP_003048817.1|</Data></Cell>
    <Cell><Data ss:Type="String">hypothetical protein NECHADRAFT_95622 [Nectria haematococca mpVI 77-13-4]</Data></Cell>
   </Row>
   <Row ss:AutoFitHeight="0">
    <Cell><Data ss:Type="String">isotig07707_285_857_-2_573_190_4         </Data></Cell>
    <Cell><Data ss:Type="Number">2</Data></Cell>
   </Row>
   <Row ss:AutoFitHeight="0">
    <Cell><Data ss:Type="String">isotig07707_285_857_-2_573_190_4</Data></Cell>
    <Cell><Data ss:Type="Number">1</Data></Cell>
    <Cell><Data ss:Type="Number">190</Data></Cell>
    <Cell><Data ss:Type="Number">0.65263157900000002</Data></Cell>
    <Cell><Data ss:Type="Number">563</Data></Cell>
    <Cell><Data ss:Type="Number">428</Data></Cell>
    <Cell><Data ss:Type="Number">554</Data></Cell>
    <Cell><Data ss:Type="Number">0.225577265</Data></Cell>
    <Cell><Data ss:Type="Number">40.909090910000003</Data></Cell>
    <Cell><Data ss:Type="String">ref|XP_001743332.1|</Data></Cell>
    <Cell><Data ss:Type="String">hypothetical protein [Monosiga brevicollis MX1]</Data></Cell>
   </Row>
   <Row ss:AutoFitHeight="0">
    <Cell><Data ss:Type="String">isotig07707_1_168_+1_168_55_3</Data></Cell>
    <Cell><Data ss:Type="Number">1</Data></Cell>
    <Cell><Data ss:Type="Number">55</Data></Cell>
    <Cell><Data ss:Type="Number">0.6</Data></Cell>
    <Cell><Data ss:Type="Number">174</Data></Cell>
    <Cell><Data ss:Type="Number">1</Data></Cell>
    <Cell><Data ss:Type="Number">33</Data></Cell>
    <Cell><Data ss:Type="Number">0.18965517200000001</Data></Cell>
    <Cell><Data ss:Type="Number">100</Data></Cell>
    <Cell><Data ss:Type="String">gb|EFN50424.1|</Data></Cell>
    <Cell><Data ss:Type="String">hypothetical protein CHLNCDRAFT_144615 [Chlorella variabilis]</Data></Cell>
   </Row>
   <Row ss:AutoFitHeight="0">
    <Cell><Data ss:Type="String">isotig07703_330_812_-3_483_160_6</Data></Cell>
    <Cell><Data ss:Type="Number">1</Data></Cell>
    <Cell><Data ss:Type="Number">160</Data></Cell>
    <Cell><Data ss:Type="Number">0.91874999999999996</Data></Cell>
    <Cell><Data ss:Type="Number">166</Data></Cell>
    <Cell><Data ss:Type="Number">11</Data></Cell>
    <Cell><Data ss:Type="Number">159</Data></Cell>
    <Cell><Data ss:Type="Number">0.897590361</Data></Cell>
    <Cell><Data ss:Type="Number">45.637583890000002</Data></Cell>
    <Cell><Data ss:Type="String">ref|XP_001695889.1|</Data></Cell>
    <Cell><Data ss:Type="String">flagellar associated protein [Chlamydomonas reinhardtii]</Data></Cell>
   </Row>
   <Row ss:AutoFitHeight="0">
    <Cell><Data ss:Type="String">isotig07701_1_909_-2_909_303_3</Data></Cell>
    <Cell><Data ss:Type="Number">1</Data></Cell>
    <Cell><Data ss:Type="Number">303</Data></Cell>
    <Cell><Data ss:Type="Number">0.89108910900000005</Data></Cell>
    <Cell><Data ss:Type="Number">466</Data></Cell>
    <Cell><Data ss:Type="Number">29</Data></Cell>
    <Cell><Data ss:Type="Number">299</Data></Cell>
    <Cell><Data ss:Type="Number">0.58154506399999994</Data></Cell>
    <Cell><Data ss:Type="Number">54.243542439999999</Data></Cell>
    <Cell><Data ss:Type="String">gb|EFN58681.1|</Data></Cell>
    <Cell><Data ss:Type="String">hypothetical protein CHLNCDRAFT_56822 [Chlorella variabilis]</Data></Cell>
   </Row>
   <Row ss:AutoFitHeight="0">
    <Cell><Data ss:Type="String">isotig07698_258_941_+3_684_227_7</Data></Cell>
    <Cell><Data ss:Type="Number">1</Data></Cell>
    <Cell><Data ss:Type="Number">227</Data></Cell>
    <Cell><Data ss:Type="Number">1</Data></Cell>
    <Cell><Data ss:Type="Number">230</Data></Cell>
    <Cell><Data ss:Type="Number">1</Data></Cell>
    <Cell><Data ss:Type="Number">228</Data></Cell>
    <Cell><Data ss:Type="Number">0.991304348</Data></Cell>
    <Cell><Data ss:Type="Number">48.695652170000002</Data></Cell>
    <Cell><Data ss:Type="String">ref|XP_002953862.1|</Data></Cell>
    <Cell><Data ss:Type="String">hypothetical protein VOLCADRAFT_106142 [Volvox carteri f. nagariensis]</Data></Cell>
   </Row>
   <Row ss:AutoFitHeight="0">
    <Cell><Data ss:Type="String">isotig07696_269_985_-1_717_238_4</Data></Cell>
    <Cell><Data ss:Type="Number">1</Data></Cell>
    <Cell><Data ss:Type="Number">238</Data></Cell>
    <Cell><Data ss:Type="Number">0.93277310899999999</Data></Cell>
    <Cell><Data ss:Type="Number">252</Data></Cell>
    <Cell><Data ss:Type="Number">13</Data></Cell>
    <Cell><Data ss:Type="Number">225</Data></Cell>
    <Cell><Data ss:Type="Number">0.84523809500000002</Data></Cell>
    <Cell><Data ss:Type="Number">43.693693690000003</Data></Cell>
    <Cell><Data ss:Type="String">ref|XP_002945652.1|</Data></Cell>
    <Cell><Data ss:Type="String">Selenoprotein U [Volvox carteri f. nagariensis]</Data></Cell>
   </Row>
   <Row ss:AutoFitHeight="0">
    <Cell><Data ss:Type="String">isotig07693_355_948_-3_594_197_7</Data></Cell>
    <Cell><Data ss:Type="Number">1</Data></Cell>
    <Cell><Data ss:Type="Number">197</Data></Cell>
    <Cell><Data ss:Type="Number">0.86802030500000005</Data></Cell>
    <Cell><Data ss:Type="Number">217</Data></Cell>
    <Cell><Data ss:Type="Number">59</Data></Cell>
    <Cell><Data ss:Type="Number">217</Data></Cell>
    <Cell><Data ss:Type="Number">0.73271889400000001</Data></Cell>
    <Cell><Data ss:Type="Number">55.68181818</Data></Cell>
    <Cell><Data ss:Type="String">gb|EFN53875.1|</Data></Cell>
    <Cell><Data ss:Type="String">hypothetical protein CHLNCDRAFT_136015 [Chlorella variabilis]</Data></Cell>
   </Row>
   <Row ss:AutoFitHeight="0">
    <Cell><Data ss:Type="String">isotig07692_806_1045_+2_240_80_1</Data></Cell>
    <Cell><Data ss:Type="Number">1</Data></Cell>
    <Cell><Data ss:Type="Number">80</Data></Cell>
    <Cell><Data ss:Type="Number">0.9</Data></Cell>
    <Cell><Data ss:Type="Number">190</Data></Cell>
    <Cell><Data ss:Type="Number">110</Data></Cell>
    <Cell><Data ss:Type="Number">181</Data></Cell>
    <Cell><Data ss:Type="Number">0.37894736800000001</Data></Cell>
    <Cell><Data ss:Type="Number">44.444444439999998</Data></Cell>
    <Cell><Data ss:Type="String">ref|XP_002997038.1|</Data></Cell>
    <Cell><Data ss:Type="String">hypothetical protein PITG_18931 [Phytophthora infestans T30-4]</Data></Cell>
   </Row>
   <Row ss:AutoFitHeight="0">
    <Cell><Data ss:Type="String">isotig07692_675_905_+3_231_76_3</Data></Cell>
    <Cell><Data ss:Type="Number">1</Data></Cell>
    <Cell><Data ss:Type="Number">76</Data></Cell>
    <Cell><Data ss:Type="Number">0.97368421100000002</Data></Cell>
    <Cell><Data ss:Type="Number">175</Data></Cell>
    <Cell><Data ss:Type="Number">102</Data></Cell>
    <Cell><Data ss:Type="Number">175</Data></Cell>
    <Cell><Data ss:Type="Number">0.42285714299999999</Data></Cell>
    <Cell><Data ss:Type="Number">58.108108110000003</Data></Cell>
    <Cell><Data ss:Type="String">ref|XP_003078833.1|</Data></Cell>
    <Cell><Data ss:Type="String">unnamed protein product [Ostreococcus tauri]</Data></Cell>
   </Row>
   <Row ss:AutoFitHeight="0">
    <Cell><Data ss:Type="String">isotig07692_371_1021_-2_651_216_7</Data></Cell>
    <Cell><Data ss:Type="Number">1</Data></Cell>
    <Cell><Data ss:Type="Number">216</Data></Cell>
    <Cell><Data ss:Type="Number">1</Data></Cell>
    <Cell><Data ss:Type="Number">214</Data></Cell>
    <Cell><Data ss:Type="Number">1</Data></Cell>
    <Cell><Data ss:Type="Number">214</Data></Cell>
    <Cell><Data ss:Type="Number">1</Data></Cell>
    <Cell><Data ss:Type="Number">68.981481479999999</Data></Cell>
    <Cell><Data ss:Type="String">ref|XP_001699807.1|</Data></Cell>
    <Cell><Data ss:Type="String">ribosomal protein L10a, component of cytosolic 80S ribosome and 60S large subunit [Chlamydomonas reinhardtii]</Data></Cell>
   </Row>
   <Row ss:AutoFitHeight="0">
    <Cell><Data ss:Type="String">isotig07691_117_830_-3_714_237_4</Data></Cell>
    <Cell><Data ss:Type="Number">1</Data></Cell>
    <Cell><Data ss:Type="Number">237</Data></Cell>
    <Cell><Data ss:Type="Number">0.95780590700000001</Data></Cell>
    <Cell><Data ss:Type="Number">287</Data></Cell>
    <Cell><Data ss:Type="Number">23</Data></Cell>
    <Cell><Data ss:Type="Number">232</Data></Cell>
    <Cell><Data ss:Type="Number">0.73170731700000002</Data></Cell>
    <Cell><Data ss:Type="Number">54.185022029999999</Data></Cell>
    <Cell><Data ss:Type="String">gb|EFN51577.1|</Data></Cell>
    <Cell><Data ss:Type="String">hypothetical protein CHLNCDRAFT_140070 [Chlorella variabilis]</Data></Cell>
   </Row>
   <Row ss:AutoFitHeight="0">
    <Cell><Data ss:Type="String">isotig07690_80_967_+2_888_295_4</Data></Cell>
    <Cell><Data ss:Type="Number">1</Data></Cell>
    <Cell><Data ss:Type="Number">295</Data></Cell>
    <Cell><Data ss:Type="Number">0.70508474600000004</Data></Cell>
    <Cell><Data ss:Type="Number">213</Data></Cell>
    <Cell><Data ss:Type="Number">9</Data></Cell>
    <Cell><Data ss:Type="Number">211</Data></Cell>
    <Cell><Data ss:Type="Number">0.953051643</Data></Cell>
    <Cell><Data ss:Type="Number">42.924528299999999</Data></Cell>
    <Cell><Data ss:Type="String">ref|XP_001416244.1|</Data></Cell>
    <Cell><Data ss:Type="String">predicted protein [Ostreococcus lucimarinus CCE9901]</Data></Cell>
   </Row>
   <Row ss:AutoFitHeight="0">
    <Cell><Data ss:Type="String">isotig07688_855_1046_-2_192_63_0         </Data></Cell>
    <Cell><Data ss:Type="Number">2</Data></Cell>
   </Row>
   <Row ss:AutoFitHeight="0">
    <Cell><Data ss:Type="String">isotig07688_855_1046_-2_192_63_0</Data></Cell>
    <Cell><Data ss:Type="Number">1</Data></Cell>
    <Cell><Data ss:Type="Number">63</Data></Cell>
    <Cell><Data ss:Type="Number">0.95238095199999995</Data></Cell>
    <Cell><Data ss:Type="Number">343</Data></Cell>
    <Cell><Data ss:Type="Number">19</Data></Cell>
    <Cell><Data ss:Type="Number">78</Data></Cell>
    <Cell><Data ss:Type="Number">0.17492711399999999</Data></Cell>
    <Cell><Data ss:Type="Number">51.666666669999998</Data></Cell>
    <Cell><Data ss:Type="String">gb|EFN57875.1|</Data></Cell>
    <Cell><Data ss:Type="String">hypothetical protein CHLNCDRAFT_57002 [Chlorella variabilis]</Data></Cell>
   </Row>
   <Row ss:AutoFitHeight="0">
    <Cell><Data ss:Type="String">isotig07688_55_660_-1_606_201_9          </Data></Cell>
    <Cell><Data ss:Type="Number">2</Data></Cell>
   </Row>
   <Row ss:AutoFitHeight="0">
    <Cell><Data ss:Type="String">isotig07688_55_660_-1_606_201_9</Data></Cell>
    <Cell><Data ss:Type="Number">1</Data></Cell>
    <Cell><Data ss:Type="Number">201</Data></Cell>
    <Cell><Data ss:Type="Number">0.98009950199999996</Data></Cell>
    <Cell><Data ss:Type="Number">343</Data></Cell>
    <Cell><Data ss:Type="Number">148</Data></Cell>
    <Cell><Data ss:Type="Number">343</Data></Cell>
    <Cell><Data ss:Type="Number">0.571428571</Data></Cell>
    <Cell><Data ss:Type="Number">48.223350250000003</Data></Cell>
    <Cell><Data ss:Type="String">gb|EFN57875.1|</Data></Cell>
    <Cell><Data ss:Type="String">hypothetical protein CHLNCDRAFT_57002 [Chlorella variabilis]</Data></Cell>
   </Row>
   <Row ss:AutoFitHeight="0">
    <Cell><Data ss:Type="String">isotig07687_38_586_+2_549_182_2          </Data></Cell>
    <Cell><Data ss:Type="Number">2</Data></Cell>
   </Row>
   <Row ss:AutoFitHeight="0">
    <Cell><Data ss:Type="String">isotig07687_38_586_+2_549_182_2</Data></Cell>
    <Cell><Data ss:Type="Number">1</Data></Cell>
    <Cell><Data ss:Type="Number">182</Data></Cell>
    <Cell><Data ss:Type="Number">0.54395604399999997</Data></Cell>
    <Cell><Data ss:Type="Number">253</Data></Cell>
    <Cell><Data ss:Type="Number">33</Data></Cell>
    <Cell><Data ss:Type="Number">130</Data></Cell>
    <Cell><Data ss:Type="Number">0.38735177900000001</Data></Cell>
    <Cell><Data ss:Type="Number">53.535353540000003</Data></Cell>
    <Cell><Data ss:Type="String">ref|XP_002950123.1|</Data></Cell>
    <Cell><Data ss:Type="String">hypothetical protein VOLCADRAFT_104621 [Volvox carteri f. nagariensis]</Data></Cell>
   </Row>
   <Row ss:AutoFitHeight="0">
    <Cell><Data ss:Type="String">isotig07686_53_871_-2_819_272_10</Data></Cell>
    <Cell><Data ss:Type="Number">1</Data></Cell>
    <Cell><Data ss:Type="Number">272</Data></Cell>
    <Cell><Data ss:Type="Number">0.26838235300000002</Data></Cell>
    <Cell><Data ss:Type="Number">763</Data></Cell>
    <Cell><Data ss:Type="Number">456</Data></Cell>
    <Cell><Data ss:Type="Number">529</Data></Cell>
    <Cell><Data ss:Type="Number">9.6985583E-2</Data></Cell>
    <Cell><Data ss:Type="Number">48.648648649999998</Data></Cell>
    <Cell><Data ss:Type="String">ref|ZP_07747215.1|</Data></Cell>
    <Cell><Data ss:Type="String">Beta-N-acetylhexosaminidase [Mucilaginibacter paludis DSM 18603]</Data></Cell>
   </Row>
   <Row ss:AutoFitHeight="0">
    <Cell><Data ss:Type="String">isotig07685_668_952_-3_285_94_3          </Data></Cell>
    <Cell><Data ss:Type="Number">2</Data></Cell>
   </Row>
   <Row ss:AutoFitHeight="0">
    <Cell><Data ss:Type="String">isotig07685_668_952_-3_285_94_3</Data></Cell>
    <Cell><Data ss:Type="Number">1</Data></Cell>
    <Cell><Data ss:Type="Number">94</Data></Cell>
    <Cell><Data ss:Type="Number">0.56382978699999997</Data></Cell>
    <Cell><Data ss:Type="Number">578</Data></Cell>
    <Cell><Data ss:Type="Number">241</Data></Cell>
    <Cell><Data ss:Type="Number">299</Data></Cell>
    <Cell><Data ss:Type="Number">0.102076125</Data></Cell>
    <Cell><Data ss:Type="Number">43.333333330000002</Data></Cell>
    <Cell><Data ss:Type="String">ref|ZP_01125575.1|</Data></Cell>
    <Cell><Data ss:Type="String">hypothetical protein NB231_14598 [Nitrococcus mobilis Nb-231]</Data></Cell>
   </Row>
   <Row ss:AutoFitHeight="0">
    <Cell><Data ss:Type="String">isotig07685_2_526_-3_525_175_5           </Data></Cell>
    <Cell><Data ss:Type="Number">2</Data></Cell>
   </Row>
   <Row ss:AutoFitHeight="0">
    <Cell><Data ss:Type="String">isotig07685_2_526_-3_525_175_5</Data></Cell>
    <Cell><Data ss:Type="Number">1</Data></Cell>
    <Cell><Data ss:Type="Number">175</Data></Cell>
    <Cell><Data ss:Type="Number">0.66285714299999998</Data></Cell>
    <Cell><Data ss:Type="Number">566</Data></Cell>
    <Cell><Data ss:Type="Number">411</Data></Cell>
    <Cell><Data ss:Type="Number">528</Data></Cell>
    <Cell><Data ss:Type="Number">0.20848056500000001</Data></Cell>
    <Cell><Data ss:Type="Number">47.058823529999998</Data></Cell>
    <Cell><Data ss:Type="String">ref|YP_464354.1|</Data></Cell>
    <Cell><Data ss:Type="String">aldehyde dehydrogenase [Anaeromyxobacter dehalogenans 2CP-C]</Data></Cell>
   </Row>
   <Row ss:AutoFitHeight="0">
    <Cell><Data ss:Type="String">isotig07683_1_999_-1_999_333_9</Data></Cell>
    <Cell><Data ss:Type="Number">1</Data></Cell>
    <Cell><Data ss:Type="Number">333</Data></Cell>
    <Cell><Data ss:Type="Number">0.84984985000000002</Data></Cell>
    <Cell><Data ss:Type="Number">586</Data></Cell>
    <Cell><Data ss:Type="Number">186</Data></Cell>
    <Cell><Data ss:Type="Number">477</Data></Cell>
    <Cell><Data ss:Type="Number">0.49829351500000002</Data></Cell>
    <Cell><Data ss:Type="Number">41.39072848</Data></Cell>
    <Cell><Data ss:Type="String">ref|XP_002888857.1|</Data></Cell>
    <Cell><Data ss:Type="String">deoxynucleoside kinase family [Arabidopsis lyrata subsp. lyrata]</Data></Cell>
   </Row>
   <Row ss:AutoFitHeight="0">
    <Cell><Data ss:Type="String">isotig07680_113_1045_+2_933_311_8</Data></Cell>
    <Cell><Data ss:Type="Number">1</Data></Cell>
    <Cell><Data ss:Type="Number">311</Data></Cell>
    <Cell><Data ss:Type="Number">0.32797427699999998</Data></Cell>
    <Cell><Data ss:Type="Number">417</Data></Cell>
    <Cell><Data ss:Type="Number">110</Data></Cell>
    <Cell><Data ss:Type="Number">196</Data></Cell>
    <Cell><Data ss:Type="Number">0.20863309399999999</Data></Cell>
    <Cell><Data ss:Type="Number">43.396226419999998</Data></Cell>
    <Cell><Data ss:Type="String">ref|ZP_06825799.1|</Data></Cell>
    <Cell><Data ss:Type="String">serine/threonine protein kinase [Streptomyces sp. SPB74]</Data></Cell>
   </Row>
   <Row ss:AutoFitHeight="0">
    <Cell><Data ss:Type="String">isotig07677_389_1048_+2_660_220_7</Data></Cell>
    <Cell><Data ss:Type="Number">1</Data></Cell>
    <Cell><Data ss:Type="Number">220</Data></Cell>
    <Cell><Data ss:Type="Number">0.77272727299999999</Data></Cell>
    <Cell><Data ss:Type="Number">554</Data></Cell>
    <Cell><Data ss:Type="Number">125</Data></Cell>
    <Cell><Data ss:Type="Number">287</Data></Cell>
    <Cell><Data ss:Type="Number">0.29422382699999999</Data></Cell>
    <Cell><Data ss:Type="Number">43.023255810000002</Data></Cell>
    <Cell><Data ss:Type="String">gb|EFN57692.1|</Data></Cell>
    <Cell><Data ss:Type="String">hypothetical protein CHLNCDRAFT_57224 [Chlorella variabilis]</Data></Cell>
   </Row>
   <Row ss:AutoFitHeight="0">
    <Cell><Data ss:Type="String">isotig07673_56_853_+2_798_265_8</Data></Cell>
    <Cell><Data ss:Type="Number">1</Data></Cell>
    <Cell><Data ss:Type="Number">265</Data></Cell>
    <Cell><Data ss:Type="Number">0.969811321</Data></Cell>
    <Cell><Data ss:Type="Number">255</Data></Cell>
    <Cell><Data ss:Type="Number">5</Data></Cell>
    <Cell><Data ss:Type="Number">253</Data></Cell>
    <Cell><Data ss:Type="Number">0.97647058799999997</Data></Cell>
    <Cell><Data ss:Type="Number">75.968992249999999</Data></Cell>
    <Cell><Data ss:Type="String">tpg|DAA05896.1|</Data></Cell>
    <Cell><Data ss:Type="String">TPA_inf: chloroplast light-harvesting complex II protein precursor Lhcbm13 [Acetabularia acetabulum]</Data></Cell>
   </Row>
   <Row ss:AutoFitHeight="0">
    <Cell><Data ss:Type="String">isotig07672_181_1047_+1_867_289_17</Data></Cell>
    <Cell><Data ss:Type="Number">1</Data></Cell>
    <Cell><Data ss:Type="Number">289</Data></Cell>
    <Cell><Data ss:Type="Number">0.98615916999999997</Data></Cell>
    <Cell><Data ss:Type="Number">1408</Data></Cell>
    <Cell><Data ss:Type="Number">1013</Data></Cell>
    <Cell><Data ss:Type="Number">1326</Data></Cell>
    <Cell><Data ss:Type="Number">0.22301136399999999</Data></Cell>
    <Cell><Data ss:Type="Number">49.206349209999999</Data></Cell>
    <Cell><Data ss:Type="String">gb|EFN52002.1|</Data></Cell>
    <Cell><Data ss:Type="String">hypothetical protein CHLNCDRAFT_59065 [Chlorella variabilis]</Data></Cell>
   </Row>
   <Row ss:AutoFitHeight="0">
    <Cell><Data ss:Type="String">isotig07671_53_1048_+2_996_332_15</Data></Cell>
    <Cell><Data ss:Type="Number">1</Data></Cell>
    <Cell><Data ss:Type="Number">332</Data></Cell>
    <Cell><Data ss:Type="Number">0.99096385499999995</Data></Cell>
    <Cell><Data ss:Type="Number">353</Data></Cell>
    <Cell><Data ss:Type="Number">4</Data></Cell>
    <Cell><Data ss:Type="Number">350</Data></Cell>
    <Cell><Data ss:Type="Number">0.98300283300000002</Data></Cell>
    <Cell><Data ss:Type="Number">65.417867439999995</Data></Cell>
    <Cell><Data ss:Type="String">ref|XP_001691118.1|</Data></Cell>
    <Cell><Data ss:Type="String">eukaryotic initiation factor [Chlamydomonas reinhardtii]</Data></Cell>
   </Row>
   <Row ss:AutoFitHeight="0">
    <Cell><Data ss:Type="String">isotig07670_129_926_+3_798_265_9</Data></Cell>
    <Cell><Data ss:Type="Number">1</Data></Cell>
    <Cell><Data ss:Type="Number">265</Data></Cell>
    <Cell><Data ss:Type="Number">0.90566037700000002</Data></Cell>
    <Cell><Data ss:Type="Number">280</Data></Cell>
    <Cell><Data ss:Type="Number">46</Data></Cell>
    <Cell><Data ss:Type="Number">279</Data></Cell>
    <Cell><Data ss:Type="Number">0.83571428599999997</Data></Cell>
    <Cell><Data ss:Type="Number">55</Data></Cell>
    <Cell><Data ss:Type="String">ref|XP_001702558.1|</Data></Cell>
    <Cell><Data ss:Type="String">predicted protein [Chlamydomonas reinhardtii]</Data></Cell>
   </Row>
   <Row ss:AutoFitHeight="0">
    <Cell><Data ss:Type="String">isotig07669_273_899_+3_627_208_5</Data></Cell>
    <Cell><Data ss:Type="Number">1</Data></Cell>
    <Cell><Data ss:Type="Number">208</Data></Cell>
    <Cell><Data ss:Type="Number">0.80288461499999997</Data></Cell>
    <Cell><Data ss:Type="Number">172</Data></Cell>
    <Cell><Data ss:Type="Number">3</Data></Cell>
    <Cell><Data ss:Type="Number">169</Data></Cell>
    <Cell><Data ss:Type="Number">0.97093023300000003</Data></Cell>
    <Cell><Data ss:Type="Number">56.287425149999997</Data></Cell>
    <Cell><Data ss:Type="String">gb|EFN56289.1|</Data></Cell>
    <Cell><Data ss:Type="String">hypothetical protein CHLNCDRAFT_144675 [Chlorella variabilis]</Data></Cell>
   </Row>
   <Row ss:AutoFitHeight="0">
    <Cell><Data ss:Type="String">isotig07668_109_666_-2_558_185_4</Data></Cell>
    <Cell><Data ss:Type="Number">1</Data></Cell>
    <Cell><Data ss:Type="Number">185</Data></Cell>
    <Cell><Data ss:Type="Number">0.88648648600000002</Data></Cell>
    <Cell><Data ss:Type="Number">686</Data></Cell>
    <Cell><Data ss:Type="Number">513</Data></Cell>
    <Cell><Data ss:Type="Number">682</Data></Cell>
    <Cell><Data ss:Type="Number">0.24781341100000001</Data></Cell>
    <Cell><Data ss:Type="Number">40</Data></Cell>
    <Cell><Data ss:Type="String">ref|YP_234660.1|</Data></Cell>
    <Cell><Data ss:Type="String">oligopeptidase B [Pseudomonas syringae pv. syringae B728a]</Data></Cell>
   </Row>
   <Row ss:AutoFitHeight="0">
    <Cell><Data ss:Type="String">isotig07667_2_973_-1_972_324_12</Data></Cell>
    <Cell><Data ss:Type="Number">1</Data></Cell>
    <Cell><Data ss:Type="Number">324</Data></Cell>
    <Cell><Data ss:Type="Number">0.96296296299999995</Data></Cell>
    <Cell><Data ss:Type="Number">330</Data></Cell>
    <Cell><Data ss:Type="Number">9</Data></Cell>
    <Cell><Data ss:Type="Number">319</Data></Cell>
    <Cell><Data ss:Type="Number">0.94242424199999997</Data></Cell>
    <Cell><Data ss:Type="Number">55.732484079999999</Data></Cell>
    <Cell><Data ss:Type="String">gb|EGC33962.1|</Data></Cell>
    <Cell><Data ss:Type="String">arsenite transport subunit A [Dictyostelium purpureum]</Data></Cell>
   </Row>
   <Row ss:AutoFitHeight="0">
    <Cell><Data ss:Type="String">isotig07666_242_994_-1_753_250_11</Data></Cell>
    <Cell><Data ss:Type="Number">1</Data></Cell>
    <Cell><Data ss:Type="Number">250</Data></Cell>
    <Cell><Data ss:Type="Number">0.14399999999999999</Data></Cell>
    <Cell><Data ss:Type="Number">196</Data></Cell>
    <Cell><Data ss:Type="Number">145</Data></Cell>
    <Cell><Data ss:Type="Number">180</Data></Cell>
    <Cell><Data ss:Type="Number">0.18367346900000001</Data></Cell>
    <Cell><Data ss:Type="Number">52.777777780000001</Data></Cell>
    <Cell><Data ss:Type="String">gb|EFW42891.1|</Data></Cell>
    <Cell><Data ss:Type="String">H+ transporting ATP synthase O subunit isoform 2 [Capsaspora owczarzaki ATCC 30864]</Data></Cell>
   </Row>
   <Row ss:AutoFitHeight="0">
    <Cell><Data ss:Type="String">isotig07664_228_986_-3_759_252_9</Data></Cell>
    <Cell><Data ss:Type="Number">1</Data></Cell>
    <Cell><Data ss:Type="Number">252</Data></Cell>
    <Cell><Data ss:Type="Number">0.85714285700000004</Data></Cell>
    <Cell><Data ss:Type="Number">231</Data></Cell>
    <Cell><Data ss:Type="Number">7</Data></Cell>
    <Cell><Data ss:Type="Number">231</Data></Cell>
    <Cell><Data ss:Type="Number">0.97402597400000002</Data></Cell>
    <Cell><Data ss:Type="Number">45.333333330000002</Data></Cell>
    <Cell><Data ss:Type="String">gb|EFN59786.1|</Data></Cell>
    <Cell><Data ss:Type="String">hypothetical protein CHLNCDRAFT_133479 [Chlorella variabilis]</Data></Cell>
   </Row>
   <Row ss:AutoFitHeight="0">
    <Cell><Data ss:Type="String">isotig07663_370_912_-3_543_180_7</Data></Cell>
    <Cell><Data ss:Type="Number">1</Data></Cell>
    <Cell><Data ss:Type="Number">180</Data></Cell>
    <Cell><Data ss:Type="Number">0.56666666700000001</Data></Cell>
    <Cell><Data ss:Type="Number">170</Data></Cell>
    <Cell><Data ss:Type="Number">15</Data></Cell>
    <Cell><Data ss:Type="Number">110</Data></Cell>
    <Cell><Data ss:Type="Number">0.56470588200000005</Data></Cell>
    <Cell><Data ss:Type="Number">45.19230769</Data></Cell>
    <Cell><Data ss:Type="String">gb|ADI11935.1|</Data></Cell>
    <Cell><Data ss:Type="String">hypothetical protein SBI_08817 [Streptomyces bingchenggensis BCW-1]</Data></Cell>
   </Row>
   <Row ss:AutoFitHeight="0">
    <Cell><Data ss:Type="String">isotig07663_128_808_+2_681_226_3</Data></Cell>
    <Cell><Data ss:Type="Number">1</Data></Cell>
    <Cell><Data ss:Type="Number">226</Data></Cell>
    <Cell><Data ss:Type="Number">0.94247787599999999</Data></Cell>
    <Cell><Data ss:Type="Number">263</Data></Cell>
    <Cell><Data ss:Type="Number">12</Data></Cell>
    <Cell><Data ss:Type="Number">220</Data></Cell>
    <Cell><Data ss:Type="Number">0.79467680600000001</Data></Cell>
    <Cell><Data ss:Type="Number">47.887323940000002</Data></Cell>
    <Cell><Data ss:Type="String">gb|EEC70424.1|</Data></Cell>
    <Cell><Data ss:Type="String">hypothetical protein OsI_01428 [Oryza sativa Indica Group]</Data></Cell>
   </Row>
   <Row ss:AutoFitHeight="0">
    <Cell><Data ss:Type="String">isotig07662_1_918_-3_918_306_8</Data></Cell>
    <Cell><Data ss:Type="Number">1</Data></Cell>
    <Cell><Data ss:Type="Number">306</Data></Cell>
    <Cell><Data ss:Type="Number">0.99673202599999999</Data></Cell>
    <Cell><Data ss:Type="Number">311</Data></Cell>
    <Cell><Data ss:Type="Number">1</Data></Cell>
    <Cell><Data ss:Type="Number">295</Data></Cell>
    <Cell><Data ss:Type="Number">0.94855305499999998</Data></Cell>
    <Cell><Data ss:Type="Number">43.93442623</Data></Cell>
    <Cell><Data ss:Type="String">gb|EFN53663.1|</Data></Cell>
    <Cell><Data ss:Type="String">hypothetical protein CHLNCDRAFT_36331 [Chlorella variabilis]</Data></Cell>
   </Row>
   <Row ss:AutoFitHeight="0">
    <Cell><Data ss:Type="String">isotig07661_64_1050_+1_987_329_9</Data></Cell>
    <Cell><Data ss:Type="Number">1</Data></Cell>
    <Cell><Data ss:Type="Number">329</Data></Cell>
    <Cell><Data ss:Type="Number">0.87234042599999995</Data></Cell>
    <Cell><Data ss:Type="Number">350</Data></Cell>
    <Cell><Data ss:Type="Number">3</Data></Cell>
    <Cell><Data ss:Type="Number">290</Data></Cell>
    <Cell><Data ss:Type="Number">0.82285714300000001</Data></Cell>
    <Cell><Data ss:Type="Number">51.68918919</Data></Cell>
    <Cell><Data ss:Type="String">ref|XP_002503140.1|</Data></Cell>
    <Cell><Data ss:Type="String">Drug/Metabolite transporter superfamily [Micromonas sp. RCC299]</Data></Cell>
   </Row>
   <Row ss:AutoFitHeight="0">
    <Cell><Data ss:Type="String">isotig07660_535_984_-3_450_149_1</Data></Cell>
    <Cell><Data ss:Type="Number">1</Data></Cell>
    <Cell><Data ss:Type="Number">149</Data></Cell>
    <Cell><Data ss:Type="Number">0.89932885900000004</Data></Cell>
    <Cell><Data ss:Type="Number">233</Data></Cell>
    <Cell><Data ss:Type="Number">100</Data></Cell>
    <Cell><Data ss:Type="Number">233</Data></Cell>
    <Cell><Data ss:Type="Number">0.57510729599999999</Data></Cell>
    <Cell><Data ss:Type="Number">46.268656720000003</Data></Cell>
    <Cell><Data ss:Type="String">gb|EFN55748.1|</Data></Cell>
    <Cell><Data ss:Type="String">hypothetical protein CHLNCDRAFT_134090 [Chlorella variabilis]</Data></Cell>
   </Row>
   <Row ss:AutoFitHeight="0">
    <Cell><Data ss:Type="String">isotig07659_102_893_+3_792_263_5</Data></Cell>
    <Cell><Data ss:Type="Number">1</Data></Cell>
    <Cell><Data ss:Type="Number">263</Data></Cell>
    <Cell><Data ss:Type="Number">0.28136882099999999</Data></Cell>
    <Cell><Data ss:Type="Number">262</Data></Cell>
    <Cell><Data ss:Type="Number">12</Data></Cell>
    <Cell><Data ss:Type="Number">85</Data></Cell>
    <Cell><Data ss:Type="Number">0.28244274800000002</Data></Cell>
    <Cell><Data ss:Type="Number">48.648648649999998</Data></Cell>
    <Cell><Data ss:Type="String">ref|ZP_07112316.1|</Data></Cell>
    <Cell><Data ss:Type="String">conserved membrane hypothetical protein [Oscillatoria sp. PCC 6506]</Data></Cell>
   </Row>
   <Row ss:AutoFitHeight="0">
    <Cell><Data ss:Type="String">isotig07654_231_947_+3_717_238_7</Data></Cell>
    <Cell><Data ss:Type="Number">1</Data></Cell>
    <Cell><Data ss:Type="Number">238</Data></Cell>
    <Cell><Data ss:Type="Number">0.87394958</Data></Cell>
    <Cell><Data ss:Type="Number">992</Data></Cell>
    <Cell><Data ss:Type="Number">781</Data></Cell>
    <Cell><Data ss:Type="Number">989</Data></Cell>
    <Cell><Data ss:Type="Number">0.21068548400000001</Data></Cell>
    <Cell><Data ss:Type="Number">53.588516749999997</Data></Cell>
    <Cell><Data ss:Type="String">ref|XP_003082453.1|</Data></Cell>
    <Cell><Data ss:Type="String">sodium/sulfate symporter (ISS) [Ostreococcus tauri]</Data></Cell>
   </Row>
   <Row ss:AutoFitHeight="0">
    <Cell><Data ss:Type="String">isotig07651_2_940_-2_939_313_12</Data></Cell>
    <Cell><Data ss:Type="Number">1</Data></Cell>
    <Cell><Data ss:Type="Number">313</Data></Cell>
    <Cell><Data ss:Type="Number">0.93290734799999997</Data></Cell>
    <Cell><Data ss:Type="Number">332</Data></Cell>
    <Cell><Data ss:Type="Number">7</Data></Cell>
    <Cell><Data ss:Type="Number">299</Data></Cell>
    <Cell><Data ss:Type="Number">0.88253011999999997</Data></Cell>
    <Cell><Data ss:Type="Number">59.044368599999999</Data></Cell>
    <Cell><Data ss:Type="String">ref|XP_002958396.1|</Data></Cell>
    <Cell><Data ss:Type="String">hypothetical protein VOLCADRAFT_84447 [Volvox carteri f. nagariensis]</Data></Cell>
   </Row>
   <Row ss:AutoFitHeight="0">
    <Cell><Data ss:Type="String">isotig07650_121_933_-3_813_270_4</Data></Cell>
    <Cell><Data ss:Type="Number">1</Data></Cell>
    <Cell><Data ss:Type="Number">270</Data></Cell>
    <Cell><Data ss:Type="Number">0.9</Data></Cell>
    <Cell><Data ss:Type="Number">341</Data></Cell>
    <Cell><Data ss:Type="Number">56</Data></Cell>
    <Cell><Data ss:Type="Number">316</Data></Cell>
    <Cell><Data ss:Type="Number">0.76539589399999997</Data></Cell>
    <Cell><Data ss:Type="Number">52.471482889999997</Data></Cell>
    <Cell><Data ss:Type="String">ref|XP_002957685.1|</Data></Cell>
    <Cell><Data ss:Type="String">hypothetical protein VOLCADRAFT_107781 [Volvox carteri f. nagariensis]</Data></Cell>
   </Row>
   <Row ss:AutoFitHeight="0">
    <Cell><Data ss:Type="String">isotig07649_125_943_+2_819_272_11</Data></Cell>
    <Cell><Data ss:Type="Number">1</Data></Cell>
    <Cell><Data ss:Type="Number">272</Data></Cell>
    <Cell><Data ss:Type="Number">0.87867647100000001</Data></Cell>
    <Cell><Data ss:Type="Number">273</Data></Cell>
    <Cell><Data ss:Type="Number">34</Data></Cell>
    <Cell><Data ss:Type="Number">272</Data></Cell>
    <Cell><Data ss:Type="Number">0.87545787500000005</Data></Cell>
    <Cell><Data ss:Type="Number">80.753138079999999</Data></Cell>
    <Cell><Data ss:Type="String">ref|XP_001698605.1|</Data></Cell>
    <Cell><Data ss:Type="String">20S proteasome beta subunit E, type beta 5 [Chlamydomonas reinhardtii]</Data></Cell>
   </Row>
   <Row ss:AutoFitHeight="0">
    <Cell><Data ss:Type="String">isotig07648_84_875_+3_792_263_5</Data></Cell>
    <Cell><Data ss:Type="Number">1</Data></Cell>
    <Cell><Data ss:Type="Number">263</Data></Cell>
    <Cell><Data ss:Type="Number">0.67300380199999998</Data></Cell>
    <Cell><Data ss:Type="Number">290</Data></Cell>
    <Cell><Data ss:Type="Number">29</Data></Cell>
    <Cell><Data ss:Type="Number">214</Data></Cell>
    <Cell><Data ss:Type="Number">0.64137931000000004</Data></Cell>
    <Cell><Data ss:Type="Number">41.935483869999999</Data></Cell>
    <Cell><Data ss:Type="String">ref|XP_001695448.1|</Data></Cell>
    <Cell><Data ss:Type="String">predicted protein [Chlamydomonas reinhardtii]</Data></Cell>
   </Row>
   <Row ss:AutoFitHeight="0">
    <Cell><Data ss:Type="String">isotig07647_304_960_-1_657_218_7</Data></Cell>
    <Cell><Data ss:Type="Number">1</Data></Cell>
    <Cell><Data ss:Type="Number">218</Data></Cell>
    <Cell><Data ss:Type="Number">0.89449541300000002</Data></Cell>
    <Cell><Data ss:Type="Number">219</Data></Cell>
    <Cell><Data ss:Type="Number">20</Data></Cell>
    <Cell><Data ss:Type="Number">210</Data></Cell>
    <Cell><Data ss:Type="Number">0.87214611900000005</Data></Cell>
    <Cell><Data ss:Type="Number">41.414141409999999</Data></Cell>
    <Cell><Data ss:Type="String">ref|XP_002957070.1|</Data></Cell>
    <Cell><Data ss:Type="String">ATP synthase, subunit D, chloroplast precursor [Volvox carteri f. nagariensis]</Data></Cell>
   </Row>
   <Row ss:AutoFitHeight="0">
    <Cell><Data ss:Type="String">isotig07645_170_691_+2_522_173_2</Data></Cell>
    <Cell><Data ss:Type="Number">1</Data></Cell>
    <Cell><Data ss:Type="Number">173</Data></Cell>
    <Cell><Data ss:Type="Number">0.13872832399999999</Data></Cell>
    <Cell><Data ss:Type="Number">266</Data></Cell>
    <Cell><Data ss:Type="Number">87</Data></Cell>
    <Cell><Data ss:Type="Number">110</Data></Cell>
    <Cell><Data ss:Type="Number">9.0225563999999994E-2</Data></Cell>
    <Cell><Data ss:Type="Number">70.833333330000002</Data></Cell>
    <Cell><Data ss:Type="String">ref|ZP_00790539.1|</Data></Cell>
    <Cell><Data ss:Type="String">SpoIIIJ family protein [Streptococcus agalactiae 515]</Data></Cell>
   </Row>
   <Row ss:AutoFitHeight="0">
    <Cell><Data ss:Type="String">isotig07642_373_939_-1_567_188_3         </Data></Cell>
    <Cell><Data ss:Type="Number">2</Data></Cell>
   </Row>
   <Row ss:AutoFitHeight="0">
    <Cell><Data ss:Type="String">isotig07642_373_939_-1_567_188_3</Data></Cell>
    <Cell><Data ss:Type="Number">1</Data></Cell>
    <Cell><Data ss:Type="Number">188</Data></Cell>
    <Cell><Data ss:Type="Number">0.49468085099999998</Data></Cell>
    <Cell><Data ss:Type="Number">94</Data></Cell>
    <Cell><Data ss:Type="Number">2</Data></Cell>
    <Cell><Data ss:Type="Number">94</Data></Cell>
    <Cell><Data ss:Type="Number">0.98936170199999995</Data></Cell>
    <Cell><Data ss:Type="Number">60.215053760000004</Data></Cell>
    <Cell><Data ss:Type="String">gb|EFN56759.1|</Data></Cell>
    <Cell><Data ss:Type="String">hypothetical protein CHLNCDRAFT_17678 [Chlorella variabilis]</Data></Cell>
   </Row>
   <Row ss:AutoFitHeight="0">
    <Cell><Data ss:Type="String">isotig07640_53_1051_-2_999_332_14</Data></Cell>
    <Cell><Data ss:Type="Number">1</Data></Cell>
    <Cell><Data ss:Type="Number">332</Data></Cell>
    <Cell><Data ss:Type="Number">0.81927710799999998</Data></Cell>
    <Cell><Data ss:Type="Number">347</Data></Cell>
    <Cell><Data ss:Type="Number">23</Data></Cell>
    <Cell><Data ss:Type="Number">305</Data></Cell>
    <Cell><Data ss:Type="Number">0.81556196000000003</Data></Cell>
    <Cell><Data ss:Type="Number">56.445993029999997</Data></Cell>
    <Cell><Data ss:Type="String">ref|XP_002947866.1|</Data></Cell>
    <Cell><Data ss:Type="String">hypothetical protein VOLCADRAFT_103638 [Volvox carteri f. nagariensis]</Data></Cell>
   </Row>
   <Row ss:AutoFitHeight="0">
    <Cell><Data ss:Type="String">isotig07638_125_985_+2_861_286_10</Data></Cell>
    <Cell><Data ss:Type="Number">1</Data></Cell>
    <Cell><Data ss:Type="Number">286</Data></Cell>
    <Cell><Data ss:Type="Number">1</Data></Cell>
    <Cell><Data ss:Type="Number">284</Data></Cell>
    <Cell><Data ss:Type="Number">1</Data></Cell>
    <Cell><Data ss:Type="Number">284</Data></Cell>
    <Cell><Data ss:Type="Number">1</Data></Cell>
    <Cell><Data ss:Type="Number">54.703832749999997</Data></Cell>
    <Cell><Data ss:Type="String">ref|XP_002958600.1|</Data></Cell>
    <Cell><Data ss:Type="String">hypothetical protein VOLCADRAFT_108195 [Volvox carteri f. nagariensis]</Data></Cell>
   </Row>
   <Row ss:AutoFitHeight="0">
    <Cell><Data ss:Type="String">isotig07633_685_1011_+1_327_108_2        </Data></Cell>
    <Cell><Data ss:Type="Number">2</Data></Cell>
   </Row>
   <Row ss:AutoFitHeight="0">
    <Cell><Data ss:Type="String">isotig07633_685_1011_+1_327_108_2</Data></Cell>
    <Cell><Data ss:Type="Number">1</Data></Cell>
    <Cell><Data ss:Type="Number">108</Data></Cell>
    <Cell><Data ss:Type="Number">0.58333333300000001</Data></Cell>
    <Cell><Data ss:Type="Number">300</Data></Cell>
    <Cell><Data ss:Type="Number">40</Data></Cell>
    <Cell><Data ss:Type="Number">100</Data></Cell>
    <Cell><Data ss:Type="Number">0.203333333</Data></Cell>
    <Cell><Data ss:Type="Number">50.793650790000001</Data></Cell>
    <Cell><Data ss:Type="String">gb|EFN52898.1|</Data></Cell>
    <Cell><Data ss:Type="String">hypothetical protein CHLNCDRAFT_9217 [Chlorella variabilis]</Data></Cell>
   </Row>
   <Row ss:AutoFitHeight="0">
    <Cell><Data ss:Type="String">isotig07633_252_1046_+3_795_265_5        </Data></Cell>
    <Cell><Data ss:Type="Number">2</Data></Cell>
   </Row>
   <Row ss:AutoFitHeight="0">
    <Cell><Data ss:Type="String">isotig07633_252_1046_+3_795_265_5</Data></Cell>
    <Cell><Data ss:Type="Number">1</Data></Cell>
    <Cell><Data ss:Type="Number">265</Data></Cell>
    <Cell><Data ss:Type="Number">0.22264150899999999</Data></Cell>
    <Cell><Data ss:Type="Number">362</Data></Cell>
    <Cell><Data ss:Type="Number">178</Data></Cell>
    <Cell><Data ss:Type="Number">236</Data></Cell>
    <Cell><Data ss:Type="Number">0.16298342499999999</Data></Cell>
    <Cell><Data ss:Type="Number">52.542372880000002</Data></Cell>
    <Cell><Data ss:Type="String">gb|ACU21185.1|</Data></Cell>
    <Cell><Data ss:Type="String">unknown [Glycine max]</Data></Cell>
   </Row>
   <Row ss:AutoFitHeight="0">
    <Cell><Data ss:Type="String">isotig07632_3_773_-2_771_257_6</Data></Cell>
    <Cell><Data ss:Type="Number">1</Data></Cell>
    <Cell><Data ss:Type="Number">257</Data></Cell>
    <Cell><Data ss:Type="Number">0.47081712100000001</Data></Cell>
    <Cell><Data ss:Type="Number">556</Data></Cell>
    <Cell><Data ss:Type="Number">436</Data></Cell>
    <Cell><Data ss:Type="Number">556</Data></Cell>
    <Cell><Data ss:Type="Number">0.21762589900000001</Data></Cell>
    <Cell><Data ss:Type="Number">41.322314050000003</Data></Cell>
    <Cell><Data ss:Type="String">ref|XP_001767617.1|</Data></Cell>
    <Cell><Data ss:Type="String">predicted protein [Physcomitrella patens subsp. patens]</Data></Cell>
   </Row>
   <Row ss:AutoFitHeight="0">
    <Cell><Data ss:Type="String">isotig07628_129_1031_+3_903_300_7        </Data></Cell>
    <Cell><Data ss:Type="Number">2</Data></Cell>
   </Row>
   <Row ss:AutoFitHeight="0">
    <Cell><Data ss:Type="String">isotig07628_129_1031_+3_903_300_7</Data></Cell>
    <Cell><Data ss:Type="Number">1</Data></Cell>
    <Cell><Data ss:Type="Number">300</Data></Cell>
    <Cell><Data ss:Type="Number">0.83</Data></Cell>
    <Cell><Data ss:Type="Number">279</Data></Cell>
    <Cell><Data ss:Type="Number">7</Data></Cell>
    <Cell><Data ss:Type="Number">254</Data></Cell>
    <Cell><Data ss:Type="Number">0.88888888899999996</Data></Cell>
    <Cell><Data ss:Type="Number">45.418326690000001</Data></Cell>
    <Cell><Data ss:Type="String">ref|XP_001692888.1|</Data></Cell>
    <Cell><Data ss:Type="String">predicted protein [Chlamydomonas reinhardtii]</Data></Cell>
   </Row>
   <Row ss:AutoFitHeight="0">
    <Cell><Data ss:Type="String">isotig07627_334_738_-1_405_134_2</Data></Cell>
    <Cell><Data ss:Type="Number">1</Data></Cell>
    <Cell><Data ss:Type="Number">134</Data></Cell>
    <Cell><Data ss:Type="Number">0.544776119</Data></Cell>
    <Cell><Data ss:Type="Number">979</Data></Cell>
    <Cell><Data ss:Type="Number">309</Data></Cell>
    <Cell><Data ss:Type="Number">370</Data></Cell>
    <Cell><Data ss:Type="Number">6.3329927999999994E-2</Data></Cell>
    <Cell><Data ss:Type="Number">52.054794520000002</Data></Cell>
    <Cell><Data ss:Type="String">ref|XP_001803537.1|</Data></Cell>
    <Cell><Data ss:Type="String">hypothetical protein SNOG_13328 [Phaeosphaeria nodorum SN15]</Data></Cell>
   </Row>
   <Row ss:AutoFitHeight="0">
    <Cell><Data ss:Type="String">isotig07627_290_1057_+2_768_256_2</Data></Cell>
    <Cell><Data ss:Type="Number">1</Data></Cell>
    <Cell><Data ss:Type="Number">256</Data></Cell>
    <Cell><Data ss:Type="Number">0.1484375</Data></Cell>
    <Cell><Data ss:Type="Number">642</Data></Cell>
    <Cell><Data ss:Type="Number">232</Data></Cell>
    <Cell><Data ss:Type="Number">269</Data></Cell>
    <Cell><Data ss:Type="Number">5.9190030999999997E-2</Data></Cell>
    <Cell><Data ss:Type="Number">68.421052630000005</Data></Cell>
    <Cell><Data ss:Type="String">ref|YP_165237.1|</Data></Cell>
    <Cell><Data ss:Type="String">hypothetical protein SPOA0410 [Ruegeria pomeroyi DSS-3]</Data></Cell>
   </Row>
   <Row ss:AutoFitHeight="0">
    <Cell><Data ss:Type="String">isotig07626_101_1060_+2_960_320_10</Data></Cell>
    <Cell><Data ss:Type="Number">1</Data></Cell>
    <Cell><Data ss:Type="Number">320</Data></Cell>
    <Cell><Data ss:Type="Number">0.19062499999999999</Data></Cell>
    <Cell><Data ss:Type="Number">324</Data></Cell>
    <Cell><Data ss:Type="Number">138</Data></Cell>
    <Cell><Data ss:Type="Number">197</Data></Cell>
    <Cell><Data ss:Type="Number">0.185185185</Data></Cell>
    <Cell><Data ss:Type="Number">65.573770490000001</Data></Cell>
    <Cell><Data ss:Type="String">ref|XP_001765971.1|</Data></Cell>
    <Cell><Data ss:Type="String">predicted protein [Physcomitrella patens subsp. patens]</Data></Cell>
   </Row>
   <Row ss:AutoFitHeight="0">
    <Cell><Data ss:Type="String">isotig07625_47_799_+2_753_250_6</Data></Cell>
    <Cell><Data ss:Type="Number">1</Data></Cell>
    <Cell><Data ss:Type="Number">250</Data></Cell>
    <Cell><Data ss:Type="Number">0.98799999999999999</Data></Cell>
    <Cell><Data ss:Type="Number">324</Data></Cell>
    <Cell><Data ss:Type="Number">1</Data></Cell>
    <Cell><Data ss:Type="Number">244</Data></Cell>
    <Cell><Data ss:Type="Number">0.75308642000000003</Data></Cell>
    <Cell><Data ss:Type="Number">42.168674699999997</Data></Cell>
    <Cell><Data ss:Type="String">ref|XP_001693266.1|</Data></Cell>
    <Cell><Data ss:Type="String">eukaryotic initiation factor [Chlamydomonas reinhardtii]</Data></Cell>
   </Row>
   <Row ss:AutoFitHeight="0">
    <Cell><Data ss:Type="String">isotig07623_1_591_+1_591_196_4</Data></Cell>
    <Cell><Data ss:Type="Number">1</Data></Cell>
    <Cell><Data ss:Type="Number">196</Data></Cell>
    <Cell><Data ss:Type="Number">0.93877551000000004</Data></Cell>
    <Cell><Data ss:Type="Number">534</Data></Cell>
    <Cell><Data ss:Type="Number">352</Data></Cell>
    <Cell><Data ss:Type="Number">530</Data></Cell>
    <Cell><Data ss:Type="Number">0.33520599299999998</Data></Cell>
    <Cell><Data ss:Type="Number">48.913043479999999</Data></Cell>
    <Cell><Data ss:Type="String">ref|YP_720278.1|</Data></Cell>
    <Cell><Data ss:Type="String">ABC transporter related [Trichodesmium erythraeum IMS101]</Data></Cell>
   </Row>
   <Row ss:AutoFitHeight="0">
    <Cell><Data ss:Type="String">isotig07622_176_1009_-1_834_277_11</Data></Cell>
    <Cell><Data ss:Type="Number">1</Data></Cell>
    <Cell><Data ss:Type="Number">277</Data></Cell>
    <Cell><Data ss:Type="Number">0.841155235</Data></Cell>
    <Cell><Data ss:Type="Number">296</Data></Cell>
    <Cell><Data ss:Type="Number">6</Data></Cell>
    <Cell><Data ss:Type="Number">236</Data></Cell>
    <Cell><Data ss:Type="Number">0.780405405</Data></Cell>
    <Cell><Data ss:Type="Number">68.085106379999999</Data></Cell>
    <Cell><Data ss:Type="String">ref|XP_002499912.1|</Data></Cell>
    <Cell><Data ss:Type="String">predicted protein [Micromonas sp. RCC299]</Data></Cell>
   </Row>
   <Row ss:AutoFitHeight="0">
    <Cell><Data ss:Type="String">isotig07621_110_946_-2_837_278_14        </Data></Cell>
    <Cell><Data ss:Type="Number">2</Data></Cell>
   </Row>
   <Row ss:AutoFitHeight="0">
    <Cell><Data ss:Type="String">isotig07621_110_946_-2_837_278_14</Data></Cell>
    <Cell><Data ss:Type="Number">1</Data></Cell>
    <Cell><Data ss:Type="Number">278</Data></Cell>
    <Cell><Data ss:Type="Number">0.37050359700000002</Data></Cell>
    <Cell><Data ss:Type="Number">473</Data></Cell>
    <Cell><Data ss:Type="Number">226</Data></Cell>
    <Cell><Data ss:Type="Number">320</Data></Cell>
    <Cell><Data ss:Type="Number">0.20084566600000001</Data></Cell>
    <Cell><Data ss:Type="Number">43.689320389999999</Data></Cell>
    <Cell><Data ss:Type="String">ref|XP_002864409.1|</Data></Cell>
    <Cell><Data ss:Type="String">hypothetical protein ARALYDRAFT_495661 [Arabidopsis lyrata subsp. lyrata]</Data></Cell>
   </Row>
   <Row ss:AutoFitHeight="0">
    <Cell><Data ss:Type="String">isotig07619_398_871_-3_474_157_3</Data></Cell>
    <Cell><Data ss:Type="Number">1</Data></Cell>
    <Cell><Data ss:Type="Number">157</Data></Cell>
    <Cell><Data ss:Type="Number">0.96815286599999995</Data></Cell>
    <Cell><Data ss:Type="Number">155</Data></Cell>
    <Cell><Data ss:Type="Number">4</Data></Cell>
    <Cell><Data ss:Type="Number">155</Data></Cell>
    <Cell><Data ss:Type="Number">0.98064516099999999</Data></Cell>
    <Cell><Data ss:Type="Number">57.236842109999998</Data></Cell>
    <Cell><Data ss:Type="String">gb|ADQ00179.1|</Data></Cell>
    <Cell><Data ss:Type="String">E3 ubiquitin ligase [Chlamydomonas sp. ICE-L]</Data></Cell>
   </Row>
   <Row ss:AutoFitHeight="0">
    <Cell><Data ss:Type="String">isotig07618_42_980_+3_939_312_16</Data></Cell>
    <Cell><Data ss:Type="Number">1</Data></Cell>
    <Cell><Data ss:Type="Number">312</Data></Cell>
    <Cell><Data ss:Type="Number">0.89743589700000004</Data></Cell>
    <Cell><Data ss:Type="Number">286</Data></Cell>
    <Cell><Data ss:Type="Number">7</Data></Cell>
    <Cell><Data ss:Type="Number">286</Data></Cell>
    <Cell><Data ss:Type="Number">0.97902097899999996</Data></Cell>
    <Cell><Data ss:Type="Number">60.854092530000003</Data></Cell>
    <Cell><Data ss:Type="String">gb|EFN53912.1|</Data></Cell>
    <Cell><Data ss:Type="String">hypothetical protein CHLNCDRAFT_25269 [Chlorella variabilis]</Data></Cell>
   </Row>
   <Row ss:AutoFitHeight="0">
    <Cell><Data ss:Type="String">isotig07617_188_823_-3_636_211_6</Data></Cell>
    <Cell><Data ss:Type="Number">1</Data></Cell>
    <Cell><Data ss:Type="Number">211</Data></Cell>
    <Cell><Data ss:Type="Number">0.72037914700000005</Data></Cell>
    <Cell><Data ss:Type="Number">457</Data></Cell>
    <Cell><Data ss:Type="Number">5</Data></Cell>
    <Cell><Data ss:Type="Number">156</Data></Cell>
    <Cell><Data ss:Type="Number">0.33260393900000002</Data></Cell>
    <Cell><Data ss:Type="Number">50.657894740000003</Data></Cell>
    <Cell><Data ss:Type="String">ref|XP_001701830.1|</Data></Cell>
    <Cell><Data ss:Type="String">predicted protein [Chlamydomonas reinhardtii]</Data></Cell>
   </Row>
   <Row ss:AutoFitHeight="0">
    <Cell><Data ss:Type="String">isotig07615_662_931_-3_270_89_6          </Data></Cell>
    <Cell><Data ss:Type="Number">2</Data></Cell>
   </Row>
   <Row ss:AutoFitHeight="0">
    <Cell><Data ss:Type="String">isotig07615_662_931_-3_270_89_6</Data></Cell>
    <Cell><Data ss:Type="Number">1</Data></Cell>
    <Cell><Data ss:Type="Number">89</Data></Cell>
    <Cell><Data ss:Type="Number">0.56179775300000001</Data></Cell>
    <Cell><Data ss:Type="Number">196</Data></Cell>
    <Cell><Data ss:Type="Number">13</Data></Cell>
    <Cell><Data ss:Type="Number">62</Data></Cell>
    <Cell><Data ss:Type="Number">0.255102041</Data></Cell>
    <Cell><Data ss:Type="Number">44</Data></Cell>
    <Cell><Data ss:Type="String">ref|XP_001700842.1|</Data></Cell>
    <Cell><Data ss:Type="String">hypothetical protein CHLREDRAFT_142775 [Chlamydomonas reinhardtii]</Data></Cell>
   </Row>
   <Row ss:AutoFitHeight="0">
    <Cell><Data ss:Type="String">isotig07611_96_1049_+3_954_317_8</Data></Cell>
[truncated: 3,025,138 more chars]
